# Supplementary material for: A new species of Scinax from the Purus-Madeira interfluve, Brazilian Amazonia (Anura, Hylidae)
Source: Zookeys. 2017 Oct 4;(706):137–62. doi: 10.3897/zookeys.706.14691 (PMC5674089; doi:10.3897/zookeys.706.14691)
Supplement: XML Treatment for Scinax onca [file zookeys.706.14691-treatment1.xml]

<!DOCTYPE tp:taxon-treatment
  PUBLIC "-//TaxonX//DTD Taxonomic Treatment Publishing DTD v0 20100105//EN" "tax-treatment-NSO.dtd">
<tp:taxon-treatment xmlns:tp="http://www.plazi.org/taxpub"><tp:treatment-meta><kwd-group><label>Taxon classification</label><kwd><named-content xmlns:xlink="http://www.w3.org/1999/xlink" content-type="kingdom">Animalia</named-content></kwd><kwd><named-content xmlns:xlink="http://www.w3.org/1999/xlink" content-type="order">Anura</named-content></kwd><kwd><named-content xmlns:xlink="http://www.w3.org/1999/xlink" content-type="family">Hylidae</named-content></kwd></kwd-group><mixed-citation publication-type="journal"><person-group><name><surname>Ferrão</surname><given-names>Miquéias</given-names></name><name><surname>Moravec</surname><given-names>Jiří</given-names></name><name><surname>de Fraga</surname><given-names>Rafael</given-names></name><name><surname>de Almeida</surname><given-names>Alexandre Pinheiro</given-names></name><name><surname>Kaefer</surname><given-names>Igor Luis</given-names></name><name><surname>Lima</surname><given-names>Albertina Pimentel</given-names></name></person-group><article-title>A new species of <italic><tp:taxon-name><tp:taxon-name-part taxon-name-part-type="genus" reg="Scinax">Scinax</tp:taxon-name-part></tp:taxon-name></italic> from the Purus-Madeira interfluve, Brazilian Amazonia (<tp:taxon-name><tp:taxon-name-part taxon-name-part-type="order">Anura</tp:taxon-name-part></tp:taxon-name>, <tp:taxon-name><tp:taxon-name-part taxon-name-part-type="family">Hylidae</tp:taxon-name-part></tp:taxon-name>)</article-title><source>Zookeys</source><day>4</day><month>10</month><year>2017</year><volume>2017</volume><issue>706</issue><fpage>137</fpage><lpage>162</lpage><pub-id pub-id-type="doi">10.3897/zookeys.706.14691</pub-id></mixed-citation></tp:treatment-meta><tp:nomenclature><tp:taxon-name>
            <tp:taxon-name-part taxon-name-part-type="genus" reg="Scinax">Scinax</tp:taxon-name-part>
            <tp:taxon-name-part taxon-name-part-type="species" reg="onca">onca</tp:taxon-name-part>
            <object-id xmlns:xlink="http://www.w3.org/1999/xlink" content-type="zoobank" xlink:type="simple">http://zoobank.org/5AF4775E-803F-4B1D-AAF6-6FFB94BDCD82</object-id>
          </tp:taxon-name><tp:taxon-status xmlns:xlink="http://www.w3.org/1999/xlink" xlink:type="simple">sp. n.</tp:taxon-status><xref ref-type="fig" rid="F2">Figs 2</xref><xref ref-type="fig" rid="F3">, 3</xref><xref ref-type="fig" rid="F5">, 5</xref><xref ref-type="fig" rid="F6">, 6</xref><xref ref-type="fig" rid="F7">, 7</xref><xref ref-type="fig" rid="F9">, 9</xref><xref ref-type="fig" rid="F10">, 10 Suggested English name: Jaguar Snouted Treefrog.</xref><tp:nomenclature-citation-list><tp:nomenclature-citation><tp:taxon-name>
                <tp:taxon-name-part taxon-name-part-type="genus" reg="Scinax">Scinax</tp:taxon-name-part> <tp:taxon-name-part taxon-name-part-type="species" reg="iquitorum">iquitorum</tp:taxon-name-part></tp:taxon-name><comment>: <xref ref-type="bibr" rid="B1">Almeida et al. 2015</xref>: 142, Appendix II.</comment></tp:nomenclature-citation><tp:nomenclature-citation><tp:taxon-name>
                <tp:taxon-name-part taxon-name-part-type="genus" reg="Scinax">Scinax</tp:taxon-name-part>
              </tp:taxon-name><comment>sp. 3: <xref ref-type="bibr" rid="B24">Ferrão et al. 2016</xref>: 7–9, figs 1 &amp; 2B, Supporting table S2–S4.</comment></tp:nomenclature-citation></tp:nomenclature-citation-list></tp:nomenclature><tp:treatment-sec sec-type="Holotyp" id="SECID0E2WAE"><title>Holotype</title><p>(Figs <xref ref-type="fig" rid="F2">2</xref>–<xref ref-type="fig" rid="F3">3</xref>, <xref ref-type="fig" rid="F4">4A–B</xref>). <named-content xmlns:xlink="http://www.w3.org/1999/xlink" content-type="dwc:institutional_code" xlink:type="simple">INPA-H</named-content> 34584, an adult male from kilometre 350 of the BR-319 Highway (<named-content xmlns:xlink="http://www.w3.org/1999/xlink" content-type="dwc:verbatimCoordinates" xlink:type="simple"><named-content content-type="geo-json" specific-use="{&#34;type&#34;:&#34;Point&#34;,&#34;coordinates&#34;:[-61.932778,-5.265833]}" id="NCID0EVXAE" xlink:type="simple">5°15'57"S, 61°55'58"W</named-content></named-content>, ca. 59 m a.s.l., Fig. <xref ref-type="fig" rid="F1">1A</xref>), municipality of Beruri, State of Amazonas, Brazil, collected on 15 November 2013 by Miquéias Ferrão and Rafael de Fraga.</p><fig id="F3" position="float" orientation="portrait"><label>Figure 3.</label><caption><p>Hand and foot of holotype of <italic><tp:taxon-name><tp:taxon-name-part taxon-name-part-type="genus" reg="Scinax">Scinax</tp:taxon-name-part> <tp:taxon-name-part taxon-name-part-type="species" reg="onca">onca</tp:taxon-name-part></tp:taxon-name></italic> sp. n. Ventral view of the hand and foot of the preserved holotype of <italic><tp:taxon-name><tp:taxon-name-part taxon-name-part-type="genus" reg="Scinax">Scinax</tp:taxon-name-part> <tp:taxon-name-part taxon-name-part-type="species" reg="onca">onca</tp:taxon-name-part></tp:taxon-name></italic> sp. n. Scale bar 5 mm.</p></caption><graphic xmlns:xlink="http://www.w3.org/1999/xlink" xlink:href="zookeys-706-137-g003.jpg" position="float" orientation="portrait" xlink:type="simple" id="oo_159441.jpg"/></fig></tp:treatment-sec><tp:treatment-sec sec-type="Paratypes" id="SECID0EBZAE"><title>Paratypes</title><p>(Figs <xref ref-type="fig" rid="F5">5C–F</xref>, <xref ref-type="fig" rid="F6">6</xref>–<xref ref-type="fig" rid="F7">7</xref>). Sixteen specimens: five adult males (<named-content xmlns:xlink="http://www.w3.org/1999/xlink" content-type="dwc:institutional_code" xlink:type="simple">INPA-H</named-content> 34581, <named-content xmlns:xlink="http://www.w3.org/1999/xlink" content-type="dwc:institutional_code" xlink:type="simple">INPA-H</named-content> 34582, <named-content xmlns:xlink="http://www.w3.org/1999/xlink" content-type="dwc:institutional_code" xlink:type="simple">INPA-H</named-content> 34585, <named-content xmlns:xlink="http://www.w3.org/1999/xlink" content-type="dwc:institutional_code" xlink:type="simple">INPA-H</named-content> 34586, <named-content xmlns:xlink="http://www.w3.org/1999/xlink" content-type="dwc:institutional_code" xlink:type="simple">INPA-H</named-content> 34587) and one adult female (<named-content xmlns:xlink="http://www.w3.org/1999/xlink" content-type="dwc:institutional_code" xlink:type="simple">INPA-H</named-content> 34583), same locality and collecting data as the holotype; one adult male (<named-content xmlns:xlink="http://www.w3.org/1999/xlink" content-type="dwc:institutional_code" xlink:type="simple">INPA-H</named-content> 26624) and one adult female (<named-content xmlns:xlink="http://www.w3.org/1999/xlink" content-type="dwc:institutional_code" xlink:type="simple">INPA-H</named-content> 26625) from the Floresta Estadual Tapauá Reserve (<named-content xmlns:xlink="http://www.w3.org/1999/xlink" content-type="dwc:verbatimCoordinates" xlink:type="simple"><named-content content-type="geo-json" specific-use="{&#34;type&#34;:&#34;Point&#34;,&#34;coordinates&#34;:[-63.288611,-6.376944]}" id="NCID0E51AE" xlink:type="simple">06°22'37"S, 63°17'19"W</named-content></named-content>, ca. 69 m a.s.l., Fig. <xref ref-type="fig" rid="F1">1B</xref>), municipality of Tapauá, State of Amazonas, Brazil, collected on 12 October 2013 by Alexandre P. Almeida; five adult males (<named-content xmlns:xlink="http://www.w3.org/1999/xlink" content-type="dwc:institutional_code" xlink:type="simple">INPA-H</named-content> 34588, <named-content xmlns:xlink="http://www.w3.org/1999/xlink" content-type="dwc:institutional_code" xlink:type="simple">INPA-H</named-content> 34592, <named-content xmlns:xlink="http://www.w3.org/1999/xlink" content-type="dwc:institutional_code" xlink:type="simple">INPA-H</named-content> 34593, <named-content xmlns:xlink="http://www.w3.org/1999/xlink" content-type="dwc:institutional_code" xlink:type="simple">INPA-H</named-content> 34594, <named-content xmlns:xlink="http://www.w3.org/1999/xlink" content-type="dwc:institutional_code" xlink:type="simple">INPA-H</named-content> 34595) and one adult female (<named-content xmlns:xlink="http://www.w3.org/1999/xlink" content-type="dwc:institutional_code" xlink:type="simple">INPA-H</named-content> 34589) from municipality of Porto Velho (<named-content xmlns:xlink="http://www.w3.org/1999/xlink" content-type="dwc:verbatimCoordinates" xlink:type="simple"><named-content content-type="geo-json" specific-use="{&#34;type&#34;:&#34;Point&#34;,&#34;coordinates&#34;:[-64.633333,-9.158889]}" id="NCID0EI3AE" xlink:type="simple">9°9'32"S, 64°37'60"W</named-content></named-content>, ca. 105 m a.s.l., Fig. <xref ref-type="fig" rid="F1">1C</xref>), State of Rondônia, Brazil, collected on 2 November and 7 February 2014 by Albertina P. Lima; one adult male (<named-content xmlns:xlink="http://www.w3.org/1999/xlink" content-type="dwc:institutional_code" xlink:type="simple">INPA-H</named-content> 34590) and one adult female (<named-content xmlns:xlink="http://www.w3.org/1999/xlink" content-type="dwc:institutional_code" xlink:type="simple">INPA-H</named-content> 34591) from municipality of Porto Velho (<named-content xmlns:xlink="http://www.w3.org/1999/xlink" content-type="dwc:verbatimCoordinates" xlink:type="simple"><named-content content-type="geo-json" specific-use="{&#34;type&#34;:&#34;Point&#34;,&#34;coordinates&#34;:[-64.769444,-9.297778]}" id="NCID0E53AE" xlink:type="simple">9°17'52"S, 64°46'10"W</named-content></named-content>, ca. 101 m a.s.l., Fig. <xref ref-type="fig" rid="F1">1D</xref>), State of Rondônia, Brazil, collected on 25 February 2010 by Albertina P. Lima.</p></tp:treatment-sec><tp:treatment-sec sec-type="material" id="SECID0EH4AE"><title>Referred material.</title><p>Two: <named-content xmlns:xlink="http://www.w3.org/1999/xlink" content-type="dwc:institutional_code" xlink:type="simple">INPA-H</named-content> 35413 and <named-content xmlns:xlink="http://www.w3.org/1999/xlink" content-type="dwc:institutional_code" xlink:type="simple">INPA-H</named-content> 35414, newly metamorphosed specimens from the kilometre 350 of the BR-319 Highway (<named-content xmlns:xlink="http://www.w3.org/1999/xlink" content-type="dwc:verbatimCoordinates" xlink:type="simple"><named-content content-type="geo-json" specific-use="{&#34;type&#34;:&#34;Point&#34;,&#34;coordinates&#34;:[-61.932778,-5.265833]}" id="NCID0E14AE" xlink:type="simple">5°15'57"S, 61°55'58"W</named-content></named-content>, ca. 59 m a.s.l., Fig. <xref ref-type="fig" rid="F1">1A</xref>), municipality of Beruri, State of Amazonas, Brazil, collected on 17 January 2014 by Miquéias Ferrão.</p></tp:treatment-sec><tp:treatment-sec sec-type="Generic placement" id="SECID0ED5AE"><title>Generic placement.</title><p>We assign the new species to <italic><tp:taxon-name><tp:taxon-name-part taxon-name-part-type="genus" reg="Scinax">Scinax</tp:taxon-name-part></tp:taxon-name></italic> based on general morphological similarity to other members of the genus, cloacal tube of tadpoles positioned above the margin of the lower fin (a synapomorphy of the former <italic><tp:taxon-name><tp:taxon-name-part taxon-name-part-type="genus" reg="Scinax">S.</tp:taxon-name-part> <tp:taxon-name-part taxon-name-part-type="species" reg="ruber">ruber</tp:taxon-name-part></tp:taxon-name></italic> Clade sensu <xref ref-type="bibr" rid="B21">Faivovich [2002]</xref>, currently <italic><tp:taxon-name><tp:taxon-name-part taxon-name-part-type="genus" reg="Scinax">Scinax</tp:taxon-name-part></tp:taxon-name></italic> sensu <xref ref-type="bibr" rid="B20">Duellman et al. [2016]</xref>).</p></tp:treatment-sec><tp:treatment-sec sec-type="diagnosis" id="SECID0EK6AE"><title>Diagnosis.</title><p>A medium-sized species of <italic><tp:taxon-name><tp:taxon-name-part taxon-name-part-type="genus" reg="Scinax">Scinax</tp:taxon-name-part></tp:taxon-name></italic> characterized by the following combination of characters: (1) <abbrev xmlns:xlink="http://www.w3.org/1999/xlink" xlink:title="snout–vent length" id="ABBRID0EX6AE" xlink:type="simple">SVL</abbrev> 31.3−34.5 mm (n = 13) in males and 35.5−40.4 mm (n = 4) in females; (2) snout truncate in dorsal view, bluntly rounded in lateral view; (3) tarsal tubercles absent; (4) tubercles on lower jaw and knee absent; (5) skin on dorsum shagreen; (6) dentigerous processes of vomers triangular; (7) in life, ground colour of dorsum light brown with dark brown spots and markings; dorsolateral stripes or X-shaped blotch on dorsum absent; flanks light brown with or without dark brown spots; axillar region and groin white with black irregular spots; anterior and posterior surfaces <!--PageBreak-->of thighs black (usually bordered by an irregular white streak); webbing between toes black; belly white to yellow, with round dark brown spots; iris bright orange; (8) advertisement call consisting of a single pulsed note; note duration 102−121 ms; 16−18 pulses/note; dominant frequency 1572−1594 Hz; (9) tadpoles with body triangular in lateral view; labial tooth row formula 2(2)/3(1); labial arm absent.</p><!--PageBreak--></tp:treatment-sec><tp:treatment-sec sec-type="comparisons" id="SECID0E56AE"><title>Comparisons.</title><p>Until now, the following 28 valid species of <italic><tp:taxon-name><tp:taxon-name-part taxon-name-part-type="genus" reg="Scinax">Scinax</tp:taxon-name-part></tp:taxon-name></italic> occur in Amazonia (<xref ref-type="bibr" rid="B57">Sturaro and Peloso 2014</xref>, <xref ref-type="bibr" rid="B7">Brusquetti et al. 2014</xref>, <xref ref-type="bibr" rid="B28">Frost 2017</xref>): <italic><tp:taxon-name><tp:taxon-name-part taxon-name-part-type="genus" reg="Scinax">S.</tp:taxon-name-part> <tp:taxon-name-part taxon-name-part-type="species" reg="baumgardneri">baumgardneri</tp:taxon-name-part></tp:taxon-name></italic> (Rivero, 1961), <italic><tp:taxon-name><tp:taxon-name-part taxon-name-part-type="genus" reg="Scinax">S.</tp:taxon-name-part> <tp:taxon-name-part taxon-name-part-type="species" reg="blairi">blairi</tp:taxon-name-part></tp:taxon-name></italic> (Fouquette &amp; Pyburn, 1972), <italic><tp:taxon-name><tp:taxon-name-part taxon-name-part-type="genus" reg="Scinax">S.</tp:taxon-name-part> <tp:taxon-name-part taxon-name-part-type="species" reg="boesemani">boesemani</tp:taxon-name-part></tp:taxon-name></italic> (Goin, 1966), <italic><tp:taxon-name><tp:taxon-name-part taxon-name-part-type="genus" reg="Scinax">S.</tp:taxon-name-part> <tp:taxon-name-part taxon-name-part-type="species" reg="chiquitanus">chiquitanus</tp:taxon-name-part></tp:taxon-name></italic> (De la Riva, 1990), <italic><tp:taxon-name><tp:taxon-name-part taxon-name-part-type="genus" reg="Scinax">S.</tp:taxon-name-part> <tp:taxon-name-part taxon-name-part-type="species" reg="cruentommus">cruentommus</tp:taxon-name-part></tp:taxon-name></italic> (Duellman, 1972), <italic><tp:taxon-name><tp:taxon-name-part taxon-name-part-type="genus" reg="Scinax">S.</tp:taxon-name-part> <tp:taxon-name-part taxon-name-part-type="species" reg="danae">danae</tp:taxon-name-part></tp:taxon-name></italic> (Duellman, 1986), <italic><tp:taxon-name><tp:taxon-name-part taxon-name-part-type="genus" reg="Scinax">S.</tp:taxon-name-part> <tp:taxon-name-part taxon-name-part-type="species" reg="exiguus">exiguus</tp:taxon-name-part></tp:taxon-name></italic> (Duellman, 1986), <italic><tp:taxon-name><tp:taxon-name-part taxon-name-part-type="genus" reg="Scinax">S.</tp:taxon-name-part> <tp:taxon-name-part taxon-name-part-type="species" reg="funereus">funereus</tp:taxon-name-part></tp:taxon-name></italic> (Cope, 1874), <italic><tp:taxon-name><tp:taxon-name-part taxon-name-part-type="genus" reg="Scinax">S.</tp:taxon-name-part> <tp:taxon-name-part taxon-name-part-type="species" reg="fuscomarginatus">fuscomarginatus</tp:taxon-name-part></tp:taxon-name></italic> (Lutz, 1925), <italic><tp:taxon-name><tp:taxon-name-part taxon-name-part-type="genus" reg="Scinax">S.</tp:taxon-name-part> <tp:taxon-name-part taxon-name-part-type="species" reg="fuscovarius">fuscovarius</tp:taxon-name-part></tp:taxon-name></italic> (A. Lutz, 1925), <italic><tp:taxon-name><tp:taxon-name-part taxon-name-part-type="genus" reg="Scinax">S.</tp:taxon-name-part> <tp:taxon-name-part taxon-name-part-type="species" reg="garbei">garbei</tp:taxon-name-part></tp:taxon-name></italic> (Miranda-Ribeiro, 1926), <italic><tp:taxon-name><tp:taxon-name-part taxon-name-part-type="genus" reg="Scinax">S.</tp:taxon-name-part> <tp:taxon-name-part taxon-name-part-type="species" reg="ictericus">ictericus</tp:taxon-name-part></tp:taxon-name></italic> Duellman &amp; Wiens, 1993, <italic><tp:taxon-name><tp:taxon-name-part taxon-name-part-type="genus" reg="Scinax">S.</tp:taxon-name-part> <tp:taxon-name-part taxon-name-part-type="species" reg="iquitorum">iquitorum</tp:taxon-name-part></tp:taxon-name></italic> Moravec, Tuanama, Pérez &amp; Lehr, 2009, <italic><tp:taxon-name><tp:taxon-name-part taxon-name-part-type="genus" reg="Scinax">S.</tp:taxon-name-part> <tp:taxon-name-part taxon-name-part-type="species" reg="jolyi">jolyi</tp:taxon-name-part></tp:taxon-name></italic> Lescure &amp; Marty, 2000, <italic><tp:taxon-name><tp:taxon-name-part taxon-name-part-type="genus" reg="Scinax">S.</tp:taxon-name-part> <tp:taxon-name-part taxon-name-part-type="species" reg="karenanneae">karenanneae</tp:taxon-name-part></tp:taxon-name></italic> (Pyburn, 1992), <italic><tp:taxon-name><tp:taxon-name-part taxon-name-part-type="genus" reg="Scinax">S.</tp:taxon-name-part> <tp:taxon-name-part taxon-name-part-type="species" reg="kennedyi">kennedyi</tp:taxon-name-part></tp:taxon-name></italic> (Pyburn, 1973), <italic><tp:taxon-name><tp:taxon-name-part taxon-name-part-type="genus" reg="Scinax">S.</tp:taxon-name-part> <tp:taxon-name-part taxon-name-part-type="species" reg="lindsayi">lindsayi</tp:taxon-name-part></tp:taxon-name></italic> Pyburn, 1992, <italic><tp:taxon-name><tp:taxon-name-part taxon-name-part-type="genus" reg="Scinax">S.</tp:taxon-name-part> <tp:taxon-name-part taxon-name-part-type="species" reg="madeirae">madeirae</tp:taxon-name-part></tp:taxon-name></italic> (Bokermann, 1964), <italic><tp:taxon-name><tp:taxon-name-part taxon-name-part-type="genus" reg="Scinax">S.</tp:taxon-name-part> <tp:taxon-name-part taxon-name-part-type="species" reg="nebulosus">nebulosus</tp:taxon-name-part></tp:taxon-name></italic> (Spix, 1824), <italic><tp:taxon-name><tp:taxon-name-part taxon-name-part-type="genus" reg="Scinax">S.</tp:taxon-name-part> <tp:taxon-name-part taxon-name-part-type="species" reg="oreites">oreites</tp:taxon-name-part></tp:taxon-name></italic> Duellman &amp; Wiens, 1993, <italic><tp:taxon-name><tp:taxon-name-part taxon-name-part-type="genus" reg="Scinax">S.</tp:taxon-name-part> <tp:taxon-name-part taxon-name-part-type="species" reg="pedromedinae">pedromedinae</tp:taxon-name-part></tp:taxon-name></italic> (Henle, 1991), <italic><tp:taxon-name><tp:taxon-name-part taxon-name-part-type="genus" reg="Scinax">S.</tp:taxon-name-part> <tp:taxon-name-part taxon-name-part-type="species" reg="proboscideus">proboscideus</tp:taxon-name-part></tp:taxon-name></italic> (Brongersma, 1933), <italic><tp:taxon-name><tp:taxon-name-part taxon-name-part-type="genus" reg="Scinax">S.</tp:taxon-name-part> <tp:taxon-name-part taxon-name-part-type="species" reg="rostratus">rostratus</tp:taxon-name-part></tp:taxon-name></italic> (Peters, 1863), <italic><tp:taxon-name><tp:taxon-name-part taxon-name-part-type="genus" reg="Scinax">S.</tp:taxon-name-part> <tp:taxon-name-part taxon-name-part-type="species" reg="ruber">ruber</tp:taxon-name-part></tp:taxon-name></italic> (Laurenti, 1768), <italic><tp:taxon-name><tp:taxon-name-part taxon-name-part-type="genus" reg="Scinax">S.</tp:taxon-name-part> <tp:taxon-name-part taxon-name-part-type="species" reg="sateremawe">sateremawe</tp:taxon-name-part></tp:taxon-name></italic> Sturaro &amp; Peloso, 2014, <italic><tp:taxon-name><tp:taxon-name-part taxon-name-part-type="genus" reg="Scinax">S.</tp:taxon-name-part> <tp:taxon-name-part taxon-name-part-type="species" reg="villasboasi">villasboasi</tp:taxon-name-part></tp:taxon-name></italic> Brusquetti, Jansen, Barrio-Amorós, Segalla &amp; Haddad, 2014, <italic><tp:taxon-name><tp:taxon-name-part taxon-name-part-type="genus" reg="Scinax">S.</tp:taxon-name-part> <tp:taxon-name-part taxon-name-part-type="species" reg="wandae">wandae</tp:taxon-name-part></tp:taxon-name></italic> (Pyburn &amp; Fouquette, 1971), and <italic><tp:taxon-name><tp:taxon-name-part taxon-name-part-type="genus" reg="Scinax">S.</tp:taxon-name-part> <tp:taxon-name-part taxon-name-part-type="species" reg="x-signatus">x-signatus</tp:taxon-name-part></tp:taxon-name></italic> (Spix, 1824). Members of the genus <italic><tp:taxon-name><tp:taxon-name-part taxon-name-part-type="genus" reg="Julianus">Julianus</tp:taxon-name-part></tp:taxon-name></italic> occur in Uruguay, extreme southern Brazil, and in northern Corrientes, Argentina (<italic><tp:taxon-name><tp:taxon-name-part taxon-name-part-type="genus" reg="Julianus">J.</tp:taxon-name-part> <tp:taxon-name-part taxon-name-part-type="species" reg="uruguayus">uruguayus</tp:taxon-name-part></tp:taxon-name></italic> [Schmidt, 1944]) and in Serra do Cipó, Minas Gerais, Brazil (<italic><tp:taxon-name><tp:taxon-name-part taxon-name-part-type="genus" reg="Julianus">J.</tp:taxon-name-part> <tp:taxon-name-part taxon-name-part-type="species" reg="pinimus">pinimus</tp:taxon-name-part></tp:taxon-name></italic> [Bokermann &amp; Sazima, 1973]). Species of the genus <italic><tp:taxon-name><tp:taxon-name-part taxon-name-part-type="genus" reg="Ololygon">Ololygon</tp:taxon-name-part></tp:taxon-name></italic> are distributed in Atlantic Coastal Forest of eastern Brazil, gallery forests of the Brazilian Cerrado and in Argentina (see <xref ref-type="bibr" rid="B20">Duellman et al. 2016</xref>). Among species of <italic><tp:taxon-name><tp:taxon-name-part taxon-name-part-type="genus" reg="Scinax">Scinax</tp:taxon-name-part></tp:taxon-name></italic> distributed in Amazonia, except by the species that occur in open habitats, all other species are endemic to the biome. Regarding the fact that <italic><tp:taxon-name><tp:taxon-name-part taxon-name-part-type="genus" reg="Scinax">Scinax</tp:taxon-name-part> <tp:taxon-name-part taxon-name-part-type="species" reg="onca">onca</tp:taxon-name-part></tp:taxon-name></italic> sp. n. is an exclusive forest dweller known from the lowland rainforest of southern part of Central Amazonia we focus the comparison on Amazonian <italic><tp:taxon-name><tp:taxon-name-part taxon-name-part-type="genus" reg="Scinax">Scinax</tp:taxon-name-part></tp:taxon-name></italic> species, including six confirmed candidate species discovered recently in <abbrev xmlns:xlink="http://www.w3.org/1999/xlink" xlink:title="Purus-Madeira Interfluve" id="ABBRID0ENMAG" xlink:type="simple">PMI</abbrev> (<italic><tp:taxon-name><tp:taxon-name-part taxon-name-part-type="genus" reg="Scinax">Scinax</tp:taxon-name-part></tp:taxon-name></italic> sp. 1–2 and <italic><tp:taxon-name><tp:taxon-name-part taxon-name-part-type="genus" reg="Scinax">Scinax</tp:taxon-name-part></tp:taxon-name></italic> sp. 4–7 of <xref ref-type="bibr" rid="B24">Ferrão et al. 2016</xref>).</p><p>Morphologically, <italic><tp:taxon-name><tp:taxon-name-part taxon-name-part-type="genus" reg="Scinax">Scinax</tp:taxon-name-part> <tp:taxon-name-part taxon-name-part-type="species" reg="onca">onca</tp:taxon-name-part></tp:taxon-name></italic> sp. n. can be distinguished from all other Amazonian <italic><tp:taxon-name><tp:taxon-name-part taxon-name-part-type="genus" reg="Scinax">Scinax</tp:taxon-name-part></tp:taxon-name></italic> species by having bright orange iris and white groin with black spots in life and by the following combinations of characters (characters of other species in parentheses or brackets unless otherwise stated):</p><p>The new species differs from <italic><tp:taxon-name><tp:taxon-name-part taxon-name-part-type="genus" reg="Scinax">S.</tp:taxon-name-part> <tp:taxon-name-part taxon-name-part-type="species" reg="baumgardneri">baumgardneri</tp:taxon-name-part></tp:taxon-name></italic>, <italic><tp:taxon-name><tp:taxon-name-part taxon-name-part-type="genus" reg="Scinax">S.</tp:taxon-name-part> <tp:taxon-name-part taxon-name-part-type="species" reg="garbei">garbei</tp:taxon-name-part></tp:taxon-name></italic>, <italic><tp:taxon-name><tp:taxon-name-part taxon-name-part-type="genus" reg="Scinax">S.</tp:taxon-name-part> <tp:taxon-name-part taxon-name-part-type="species" reg="jolyi">jolyi</tp:taxon-name-part></tp:taxon-name></italic>, <italic><tp:taxon-name><tp:taxon-name-part taxon-name-part-type="genus" reg="Scinax">S.</tp:taxon-name-part> <tp:taxon-name-part taxon-name-part-type="species" reg="kennedyi">kennedyi</tp:taxon-name-part></tp:taxon-name></italic>, <italic><tp:taxon-name><tp:taxon-name-part taxon-name-part-type="genus" reg="Scinax">S.</tp:taxon-name-part> <tp:taxon-name-part taxon-name-part-type="species" reg="nebulosus">nebulosus</tp:taxon-name-part></tp:taxon-name></italic>, <italic><tp:taxon-name><tp:taxon-name-part taxon-name-part-type="genus" reg="Scinax">S.</tp:taxon-name-part> <tp:taxon-name-part taxon-name-part-type="species" reg="pedromedinae">pedromedinae</tp:taxon-name-part></tp:taxon-name></italic>, <italic><tp:taxon-name><tp:taxon-name-part taxon-name-part-type="genus" reg="Scinax">S.</tp:taxon-name-part> <tp:taxon-name-part taxon-name-part-type="species" reg="proboscideus">proboscideus</tp:taxon-name-part></tp:taxon-name></italic>, and <italic><tp:taxon-name><tp:taxon-name-part taxon-name-part-type="genus" reg="Scinax">S.</tp:taxon-name-part> <tp:taxon-name-part taxon-name-part-type="species" reg="rostratus">rostratus</tp:taxon-name-part></tp:taxon-name></italic> by snout truncate in dorsal view and bluntly rounded in lateral view, and by the absence of tubercles on the lower jaw and knee (elongated or pointed snout, and tubercles present on the lower jaw and knee; <xref ref-type="bibr" rid="B12">Duellman 1972</xref>, <xref ref-type="bibr" rid="B51">Pyburn 1973</xref>, <xref ref-type="bibr" rid="B16">Duellman and Wiens 1992</xref>, <xref ref-type="bibr" rid="B40">Lescure and Marty 2000</xref>, <xref ref-type="bibr" rid="B41">Lima et al. 2004</xref>). In addition, tadpoles of <italic><tp:taxon-name><tp:taxon-name-part taxon-name-part-type="genus" reg="Scinax">S.</tp:taxon-name-part> <tp:taxon-name-part taxon-name-part-type="species" reg="onca">onca</tp:taxon-name-part></tp:taxon-name></italic> sp. n. differ from those of <italic><tp:taxon-name><tp:taxon-name-part taxon-name-part-type="genus" reg="Scinax">S.</tp:taxon-name-part> <tp:taxon-name-part taxon-name-part-type="species" reg="garbei">garbei</tp:taxon-name-part></tp:taxon-name></italic>, <italic><tp:taxon-name><tp:taxon-name-part taxon-name-part-type="genus" reg="Scinax">S.</tp:taxon-name-part> <tp:taxon-name-part taxon-name-part-type="species" reg="nebulosus">nebulosus</tp:taxon-name-part></tp:taxon-name></italic>, <italic><tp:taxon-name><tp:taxon-name-part taxon-name-part-type="genus" reg="Scinax">S.</tp:taxon-name-part> <tp:taxon-name-part taxon-name-part-type="species" reg="pedromedinae">pedromedinae</tp:taxon-name-part></tp:taxon-name></italic>, and <italic><tp:taxon-name><tp:taxon-name-part taxon-name-part-type="genus" reg="Scinax">S.</tp:taxon-name-part> <tp:taxon-name-part taxon-name-part-type="species" reg="rostratus">rostratus</tp:taxon-name-part></tp:taxon-name></italic> by the absence of labial arm (labial arm present; <xref ref-type="bibr" rid="B13">Duellman 1978</xref>, <xref ref-type="bibr" rid="B33">Hero and Mijares-Urrutia 1995</xref>, <xref ref-type="bibr" rid="B18">Duellman 2005</xref>, <xref ref-type="bibr" rid="B30">Gomes et al. 2014</xref>).</p><p>The male <abbrev xmlns:xlink="http://www.w3.org/1999/xlink" xlink:title="snout–vent length" id="ABBRID0EOTAG" xlink:type="simple">SVL</abbrev> 31.3−34.5 mm of <italic><tp:taxon-name><tp:taxon-name-part taxon-name-part-type="genus" reg="Scinax">S.</tp:taxon-name-part> <tp:taxon-name-part taxon-name-part-type="species" reg="onca">onca</tp:taxon-name-part></tp:taxon-name></italic> sp. n. is larger than male <abbrev xmlns:xlink="http://www.w3.org/1999/xlink" xlink:title="snout–vent length" id="ABBRID0E4TAG" xlink:type="simple">SVL</abbrev> of <italic><tp:taxon-name><tp:taxon-name-part taxon-name-part-type="genus" reg="Scinax">S.</tp:taxon-name-part> <tp:taxon-name-part taxon-name-part-type="species" reg="blairi">blairi</tp:taxon-name-part></tp:taxon-name></italic> (27.8−30.1 mm; <xref ref-type="bibr" rid="B26">Fouquette and Pyburn 1972</xref>), <italic><tp:taxon-name><tp:taxon-name-part taxon-name-part-type="genus" reg="Scinax">S.</tp:taxon-name-part> <tp:taxon-name-part taxon-name-part-type="species" reg="cruentommus">cruentommus</tp:taxon-name-part></tp:taxon-name></italic> (24.8–27.7 mm; <xref ref-type="bibr" rid="B12">Duellman 1972</xref>), <italic><tp:taxon-name><tp:taxon-name-part taxon-name-part-type="genus" reg="Scinax">S.</tp:taxon-name-part> <tp:taxon-name-part taxon-name-part-type="species" reg="danae">danae</tp:taxon-name-part></tp:taxon-name></italic> (24.5−27.4 mm; <xref ref-type="bibr" rid="B15">Duellman 1986</xref>), <italic><tp:taxon-name><tp:taxon-name-part taxon-name-part-type="genus" reg="Scinax">S.</tp:taxon-name-part> <tp:taxon-name-part taxon-name-part-type="species" reg="exiguus">exiguus</tp:taxon-name-part></tp:taxon-name></italic> (18.0−20.8 mm; <xref ref-type="bibr" rid="B15">Duellman 1986</xref>), <italic><tp:taxon-name><tp:taxon-name-part taxon-name-part-type="genus" reg="Scinax">S.</tp:taxon-name-part> <tp:taxon-name-part taxon-name-part-type="species" reg="fuscomarginatus">fuscomarginatus</tp:taxon-name-part></tp:taxon-name></italic> (15.7–26.7 mm; <xref ref-type="bibr" rid="B7">Brusquetti et al. 2014</xref>), <italic><tp:taxon-name><tp:taxon-name-part taxon-name-part-type="genus" reg="Scinax">S.</tp:taxon-name-part> <tp:taxon-name-part taxon-name-part-type="species" reg="karenanneae">karenanneae</tp:taxon-name-part></tp:taxon-name></italic> (<abbrev xmlns:xlink="http://www.w3.org/1999/xlink" xlink:title="snout–vent length" id="ABBRID0EXWAG" xlink:type="simple">SVL</abbrev> 26.6−28.9 mm; <xref ref-type="bibr" rid="B53">Pyburn 1993</xref>), <italic><tp:taxon-name><tp:taxon-name-part taxon-name-part-type="genus" reg="Scinax">S.</tp:taxon-name-part> <tp:taxon-name-part taxon-name-part-type="species" reg="lindsayi">lindsayi</tp:taxon-name-part></tp:taxon-name></italic> (about 24 mm; <xref ref-type="bibr" rid="B52">Pyburn 1992</xref>), <italic><tp:taxon-name><tp:taxon-name-part taxon-name-part-type="genus" reg="Scinax">S.</tp:taxon-name-part> <tp:taxon-name-part taxon-name-part-type="species" reg="madeirae">madeirae</tp:taxon-name-part></tp:taxon-name></italic> (18.0–23.1 mm; <xref ref-type="bibr" rid="B7">Brusquetti et al. 2014</xref>), <italic><tp:taxon-name><tp:taxon-name-part taxon-name-part-type="genus" reg="Scinax">S.</tp:taxon-name-part> <tp:taxon-name-part taxon-name-part-type="species" reg="villasboasi">villasboasi</tp:taxon-name-part></tp:taxon-name></italic> (16.7–20.0 mm; Brus<!--PageBreak-->quetti et al. 2014), <italic><tp:taxon-name><tp:taxon-name-part taxon-name-part-type="genus" reg="Scinax">S.</tp:taxon-name-part> <tp:taxon-name-part taxon-name-part-type="species" reg="wandae">wandae</tp:taxon-name-part></tp:taxon-name></italic> (23.4–26.9 mm; <xref ref-type="bibr" rid="B50">Pyburn and Fouquette 1971</xref>), <italic><tp:taxon-name><tp:taxon-name-part taxon-name-part-type="genus" reg="Scinax">Scinax</tp:taxon-name-part></tp:taxon-name></italic> sp. 1 (20.2–22.5 mm, n = 5), <italic><tp:taxon-name><tp:taxon-name-part taxon-name-part-type="genus" reg="Scinax">Scinax</tp:taxon-name-part></tp:taxon-name></italic> sp. 2 (<italic>sensu</italic> <xref ref-type="bibr" rid="B24">Ferrão et al. 2016</xref>) (18.1–20.4 mm, n = 15), <italic><tp:taxon-name><tp:taxon-name-part taxon-name-part-type="genus" reg="Scinax">Scinax</tp:taxon-name-part></tp:taxon-name></italic> sp. 4 (<italic>sensu</italic> <xref ref-type="bibr" rid="B24">Ferrão et al. 2016</xref>) (23.2 mm), <italic><tp:taxon-name><tp:taxon-name-part taxon-name-part-type="genus" reg="Scinax">Scinax</tp:taxon-name-part></tp:taxon-name></italic> sp. 6 (<italic>sensu</italic> <xref ref-type="bibr" rid="B24">Ferrão et al. 2016</xref>) (25.1–26.7 mm, n = 6), and <italic><tp:taxon-name><tp:taxon-name-part taxon-name-part-type="genus" reg="Scinax">Scinax</tp:taxon-name-part></tp:taxon-name></italic> sp. 7 (<italic>sensu</italic> <xref ref-type="bibr" rid="B24">Ferrão et al. 2016</xref>) (22.6–25.9 mm, n = 28). The males of <italic><tp:taxon-name><tp:taxon-name-part taxon-name-part-type="genus" reg="Scinax">S.</tp:taxon-name-part> <tp:taxon-name-part taxon-name-part-type="species" reg="onca">onca</tp:taxon-name-part></tp:taxon-name></italic> sp. n. are smaller than those of <italic><tp:taxon-name><tp:taxon-name-part taxon-name-part-type="genus" reg="Scinax">S.</tp:taxon-name-part> <tp:taxon-name-part taxon-name-part-type="species" reg="fuscovarius">fuscovarius</tp:taxon-name-part></tp:taxon-name></italic> (<abbrev xmlns:xlink="http://www.w3.org/1999/xlink" xlink:title="snout–vent length" id="ABBRID0EK2AG" xlink:type="simple">SVL</abbrev> 41.0–44.0 mm; <xref ref-type="bibr" rid="B6">Cei 1980</xref>) and <italic><tp:taxon-name><tp:taxon-name-part taxon-name-part-type="genus" reg="Scinax">S.</tp:taxon-name-part> <tp:taxon-name-part taxon-name-part-type="species" reg="sateremawe">sateremawe</tp:taxon-name-part></tp:taxon-name></italic> (35.2–38.1 mm; <xref ref-type="bibr" rid="B57">Sturaro and Peloso 2014</xref>).</p><p>
            <italic><tp:taxon-name><tp:taxon-name-part taxon-name-part-type="genus" reg="Scinax">Scinax</tp:taxon-name-part> <tp:taxon-name-part taxon-name-part-type="species" reg="onca">onca</tp:taxon-name-part></tp:taxon-name></italic> sp. n. can be distinguished from <italic><tp:taxon-name><tp:taxon-name-part taxon-name-part-type="genus" reg="Scinax">S.</tp:taxon-name-part> <tp:taxon-name-part taxon-name-part-type="species" reg="boesemani">boesemani</tp:taxon-name-part></tp:taxon-name></italic> by conspicuous dark brown spots on the dorsum (light spots on dorsum) and belly (no spots), black posterior surfaces of thighs (light brown), and black webbing between toes (light brown; <xref ref-type="bibr" rid="B29">Goin 1966</xref>). The call of <italic><tp:taxon-name><tp:taxon-name-part taxon-name-part-type="genus" reg="Scinax">S.</tp:taxon-name-part> <tp:taxon-name-part taxon-name-part-type="species" reg="onca">onca</tp:taxon-name-part></tp:taxon-name></italic> sp. n. differs from that of <italic><tp:taxon-name><tp:taxon-name-part taxon-name-part-type="genus" reg="Scinax">S.</tp:taxon-name-part> <tp:taxon-name-part taxon-name-part-type="species" reg="boesemani">boesemani</tp:taxon-name-part></tp:taxon-name></italic> in duration (102–121 ms vs.160–290 ms in <italic><tp:taxon-name><tp:taxon-name-part taxon-name-part-type="genus" reg="Scinax">S.</tp:taxon-name-part> <tp:taxon-name-part taxon-name-part-type="species" reg="boesemani">boesemani</tp:taxon-name-part></tp:taxon-name></italic>; <xref ref-type="bibr" rid="B14">Duellman and Pyles 1983</xref>).</p><p>The new species differs from <italic><tp:taxon-name><tp:taxon-name-part taxon-name-part-type="genus" reg="Scinax">S.</tp:taxon-name-part> <tp:taxon-name-part taxon-name-part-type="species" reg="chiquitanus">chiquitanus</tp:taxon-name-part></tp:taxon-name></italic> in having snout truncate in dorsal view (rounded), head wider than body (narrower), black posterior surfaces of thighs (brown), and in having dark brown spots on the belly (light brown when present; <xref ref-type="bibr" rid="B8">De la Riva 1990</xref>). The call of <italic><tp:taxon-name><tp:taxon-name-part taxon-name-part-type="genus" reg="Scinax">Scinax</tp:taxon-name-part> <tp:taxon-name-part taxon-name-part-type="species" reg="onca">onca</tp:taxon-name-part></tp:taxon-name></italic> sp. n. differs from the call of <italic><tp:taxon-name><tp:taxon-name-part taxon-name-part-type="genus" reg="Scinax">S.</tp:taxon-name-part> <tp:taxon-name-part taxon-name-part-type="species" reg="chiquitanus">chiquitanus</tp:taxon-name-part></tp:taxon-name></italic> in duration (102–121 ms vs.185.3–338.8 ms in <italic><tp:taxon-name><tp:taxon-name-part taxon-name-part-type="genus" reg="Scinax">S.</tp:taxon-name-part> <tp:taxon-name-part taxon-name-part-type="species" reg="chiquitanus">chiquitanus</tp:taxon-name-part></tp:taxon-name></italic>), number of pulses (16–18 vs. 23–42 in <italic><tp:taxon-name><tp:taxon-name-part taxon-name-part-type="genus" reg="Scinax">S.</tp:taxon-name-part> <tp:taxon-name-part taxon-name-part-type="species" reg="chiquitanus">chiquitanus</tp:taxon-name-part></tp:taxon-name></italic>) and dominant frequency (1572–1594 Hz vs. 2100–2261.5 Hz in <italic><tp:taxon-name><tp:taxon-name-part taxon-name-part-type="genus" reg="Scinax">S.</tp:taxon-name-part> <tp:taxon-name-part taxon-name-part-type="species" reg="chiquitanus">chiquitanus</tp:taxon-name-part></tp:taxon-name></italic>; <xref ref-type="bibr" rid="B9">De la Riva et al. 1994</xref>, <xref ref-type="bibr" rid="B24">Ferrão et al. 2016</xref>).</p><p>
            <italic><tp:taxon-name><tp:taxon-name-part taxon-name-part-type="genus" reg="Scinax">Scinax</tp:taxon-name-part> <tp:taxon-name-part taxon-name-part-type="species" reg="onca">onca</tp:taxon-name-part></tp:taxon-name></italic> sp. n. differs from <italic><tp:taxon-name><tp:taxon-name-part taxon-name-part-type="genus" reg="Scinax">S.</tp:taxon-name-part> <tp:taxon-name-part taxon-name-part-type="species" reg="ruber">ruber</tp:taxon-name-part></tp:taxon-name></italic> by the snout truncate in dorsal view (rounded), black posterior surfaces of thighs (brown with yellow or orange mottling), and absence of dorsolateral stripes (tan to yellow dorsolateral stripes present; <xref ref-type="bibr" rid="B17">Duellman and Wiens 1993</xref>). There are seven available names in the synonymy of <italic><tp:taxon-name><tp:taxon-name-part taxon-name-part-type="genus" reg="Scinax">S.</tp:taxon-name-part> <tp:taxon-name-part taxon-name-part-type="species" reg="ruber">ruber</tp:taxon-name-part></tp:taxon-name></italic>: <italic><tp:taxon-name><tp:taxon-name-part taxon-name-part-type="genus" reg="Hyla">Hyla</tp:taxon-name-part> <tp:taxon-name-part taxon-name-part-type="species" reg="conirostris">conirostris</tp:taxon-name-part></tp:taxon-name></italic> Peters, 1863 (type locality “Surinam”), <italic><tp:taxon-name><tp:taxon-name-part taxon-name-part-type="genus" reg="Hyla">Hyla</tp:taxon-name-part> <tp:taxon-name-part taxon-name-part-type="species" reg="lateristriga">lateristriga</tp:taxon-name-part></tp:taxon-name></italic> Spix, 1824 (type locality: Brazil, by implication), <italic><tp:taxon-name><tp:taxon-name-part taxon-name-part-type="genus" reg="Hyla">Hyla</tp:taxon-name-part> <tp:taxon-name-part taxon-name-part-type="species" reg="lineomaculata">lineomaculata</tp:taxon-name-part></tp:taxon-name></italic> Werner, 1899 (type locality “Arima, Trinidad”), <italic><tp:taxon-name><tp:taxon-name-part taxon-name-part-type="genus" reg="Hyla">Hyla</tp:taxon-name-part> <tp:taxon-name-part taxon-name-part-type="species" reg="robersimoni">robersimoni</tp:taxon-name-part></tp:taxon-name></italic> Donoso-Barros, 1965 “1964” (type locality “Pajonales al sur de Macuro, Penisula de Paria, Venezuela”), <italic><tp:taxon-name><tp:taxon-name-part taxon-name-part-type="genus" reg="Hyla">Hyla</tp:taxon-name-part> <tp:taxon-name-part taxon-name-part-type="species" reg="rubra">rubra</tp:taxon-name-part></tp:taxon-name> hübneri</italic> Melin, 1941 (type locality “Taracuá, Rio Uaupes”, “São Gabriel, Rio Negro”, and “Vicinity of Manaus”, all localities in the State of Amazonas, Brazil), <italic><tp:taxon-name><tp:taxon-name-part taxon-name-part-type="genus" reg="Scytopis">Scytopis</tp:taxon-name-part> <tp:taxon-name-part taxon-name-part-type="species" reg="alleni">alleni</tp:taxon-name-part></tp:taxon-name></italic> Cope, 1870 (type locality State of Pará, Brazil, by lectotype designation of <xref ref-type="bibr" rid="B17">Duellman and Wiens 1993</xref>), and <italic><tp:taxon-name><tp:taxon-name-part taxon-name-part-type="genus" reg="Scytopis">Scytopis</tp:taxon-name-part> <tp:taxon-name-part taxon-name-part-type="species" reg="cryptanthus">cryptanthus</tp:taxon-name-part></tp:taxon-name></italic> Cope, 1874 (type locality “Nauta”, Region Loreto, Peru). According to their original descriptions, all these names are associated with specimens that have yellow blotches on the anterior and posterior surfaces of the thighs, and in some cases undersurfaces of tibiae (<xref ref-type="bibr" rid="B46">Moravec et al. 2009</xref>).</p><p>From <italic><tp:taxon-name><tp:taxon-name-part taxon-name-part-type="genus" reg="Scinax">Scinax</tp:taxon-name-part> <tp:taxon-name-part taxon-name-part-type="species" reg="x-signatus">x-signatus</tp:taxon-name-part></tp:taxon-name></italic> (Spix, 1824) the new species can be distinguished by absence of the X-shaped mark (present) and presence of dark brown spots on the dorsum (absent; <xref ref-type="bibr" rid="B42">Lutz 1973</xref>).</p><p>
            <italic><tp:taxon-name><tp:taxon-name-part taxon-name-part-type="genus" reg="Scinax">Scinax</tp:taxon-name-part> <tp:taxon-name-part taxon-name-part-type="species" reg="onca">onca</tp:taxon-name-part></tp:taxon-name></italic> sp. n. differs from <italic><tp:taxon-name><tp:taxon-name-part taxon-name-part-type="genus" reg="Scinax">S.</tp:taxon-name-part> <tp:taxon-name-part taxon-name-part-type="species" reg="ictericus">ictericus</tp:taxon-name-part></tp:taxon-name></italic> by snout truncate in dorsal view (bluntly round), absence of ulnar and tarsal tubercles (tubercles present), and by black posterior surfaces of thighs (light to dark brown; <xref ref-type="bibr" rid="B17">Duellman and Wiens 1993</xref>). The call of <italic><tp:taxon-name><tp:taxon-name-part taxon-name-part-type="genus" reg="Scinax">Scinax</tp:taxon-name-part> <tp:taxon-name-part taxon-name-part-type="species" reg="onca">onca</tp:taxon-name-part></tp:taxon-name></italic> sp. n. differs from the call of <italic><tp:taxon-name><tp:taxon-name-part taxon-name-part-type="genus" reg="Scinax">S.</tp:taxon-name-part> <tp:taxon-name-part taxon-name-part-type="species" reg="ictericus">ictericus</tp:taxon-name-part></tp:taxon-name></italic> in duration (102–121 ms vs. 70–90 ms in <italic><tp:taxon-name><tp:taxon-name-part taxon-name-part-type="genus" reg="Scinax">S.</tp:taxon-name-part> <tp:taxon-name-part taxon-name-part-type="species" reg="ictericus">ictericus</tp:taxon-name-part></tp:taxon-name></italic>). The tadpoles of the new species differ in having triangular body in lateral view (ovoid; <xref ref-type="bibr" rid="B17">Duellman and Wiens 1993</xref>).</p><p>The new species can be distinguished from <italic><tp:taxon-name><tp:taxon-name-part taxon-name-part-type="genus" reg="Scinax">S.</tp:taxon-name-part> <tp:taxon-name-part taxon-name-part-type="species" reg="funereus">funereus</tp:taxon-name-part></tp:taxon-name></italic> (Fig. <xref ref-type="fig" rid="F4">4A</xref>) by its truncate snout in dorsal view (acutely rounded; <xref ref-type="bibr" rid="B13">Duellman 1978</xref>), absence of tarsal tubercles (a <!--PageBreak-->row of low tubercles on outer edge of tarsus; <xref ref-type="bibr" rid="B11">Duellman 1971</xref>), shagreen skin (strongly tuberculate; <xref ref-type="bibr" rid="B17">Duellman and Wiens 1993</xref>), flanks light brown (yellow; <xref ref-type="bibr" rid="B17">Duellman and Wiens 1993</xref>), orange iris (bicolored iris; see Fig. <xref ref-type="fig" rid="F4">4A</xref>), and black posterior surfaces of thighs (yellow with dark brown spots or pale with discrete dark brown blotches; <xref ref-type="bibr" rid="B17">Duellman and Wiens 1993</xref>). Labial tooth row formula 2(2)/3(1) of the tadpoles of <italic><tp:taxon-name><tp:taxon-name-part taxon-name-part-type="genus" reg="Scinax">S.</tp:taxon-name-part> <tp:taxon-name-part taxon-name-part-type="species" reg="onca">onca</tp:taxon-name-part></tp:taxon-name></italic> sp. n. differs from that of <italic><tp:taxon-name><tp:taxon-name-part taxon-name-part-type="genus" reg="Scinax">S.</tp:taxon-name-part> <tp:taxon-name-part taxon-name-part-type="species" reg="funereus">funereus</tp:taxon-name-part></tp:taxon-name></italic> (2(2)/3; <xref ref-type="bibr" rid="B13">Duellman 1978</xref>). There are two available names in the synonymy of <italic><tp:taxon-name><tp:taxon-name-part taxon-name-part-type="genus" reg="Scinax">S.</tp:taxon-name-part> <tp:taxon-name-part taxon-name-part-type="species" reg="funereus">funereus</tp:taxon-name-part></tp:taxon-name></italic>: <italic><tp:taxon-name><tp:taxon-name-part taxon-name-part-type="genus" reg="Hyla">Hyla</tp:taxon-name-part> <tp:taxon-name-part taxon-name-part-type="species" reg="depressiceps">depressiceps</tp:taxon-name-part></tp:taxon-name></italic> Boulenger, 1882 (type locality “Ecuador”) and <italic><tp:taxon-name><tp:taxon-name-part taxon-name-part-type="genus" reg="Hyla">Hyla</tp:taxon-name-part> <tp:taxon-name-part taxon-name-part-type="species" reg="rubra">rubra</tp:taxon-name-part> <tp:taxon-name-part taxon-name-part-type="subspecies" reg="inconspicua">inconspicua</tp:taxon-name-part></tp:taxon-name></italic> Melin, 1941 (type locality “Roque, Region San Martín, Peru”). According to the original description, <italic><tp:taxon-name><tp:taxon-name-part taxon-name-part-type="genus" reg="Hyla">H.</tp:taxon-name-part> <tp:taxon-name-part taxon-name-part-type="species" reg="depressiceps">depressiceps</tp:taxon-name-part></tp:taxon-name></italic> differs from the new taxon in having black and whitish marbled limbs. An examination of the holotype of <italic><tp:taxon-name><tp:taxon-name-part taxon-name-part-type="genus" reg="Hyla">Hyla</tp:taxon-name-part> <tp:taxon-name-part taxon-name-part-type="species" reg="rubra">rubra</tp:taxon-name-part> <tp:taxon-name-part taxon-name-part-type="subspecies" reg="inconspicua">inconspicua</tp:taxon-name-part></tp:taxon-name></italic> shows that it differs by the presence of small tubercles on the head, dorsum and limbs including the tarsal area (see <xref ref-type="bibr" rid="B46">Moravec et al. 2009</xref>).</p><fig id="F4" position="float" orientation="portrait"><label>Figure 4.</label><caption><p>Adult specimens of <italic><tp:taxon-name><tp:taxon-name-part taxon-name-part-type="genus" reg="Scinax">Scinax</tp:taxon-name-part> <tp:taxon-name-part taxon-name-part-type="species" reg="funereus">funereus</tp:taxon-name-part></tp:taxon-name></italic> and <italic><tp:taxon-name><tp:taxon-name-part taxon-name-part-type="genus" reg="Scinax">S.</tp:taxon-name-part> <tp:taxon-name-part taxon-name-part-type="species" reg="iquitorum">iquitorum</tp:taxon-name-part></tp:taxon-name></italic>. <bold>A</bold> Female specimen of <italic><tp:taxon-name><tp:taxon-name-part taxon-name-part-type="genus" reg="Scinax">Scinax</tp:taxon-name-part> <tp:taxon-name-part taxon-name-part-type="species" reg="funereus">funereus</tp:taxon-name-part></tp:taxon-name></italic> (KU221960b) from San Jacinto, Region Loreto, Peru, and <bold>B</bold> male paratype of <italic><tp:taxon-name><tp:taxon-name-part taxon-name-part-type="genus" reg="Scinax">Scinax</tp:taxon-name-part> <tp:taxon-name-part taxon-name-part-type="species" reg="iquitorum">iquitorum</tp:taxon-name-part></tp:taxon-name></italic> (<abbrev xmlns:xlink="http://www.w3.org/1999/xlink" content-type="institution" xlink:title="National Museum, Prague, Czech Republic" id="ABBRID0EBNBG" xlink:type="simple">NMP6V</abbrev> 71267/1) from Puerto Almendras, Region Loreto, Peru. Photograph by W.E. Duellman (<bold>A</bold>) and Jiří Moravec (<bold>B</bold>).</p></caption><graphic xmlns:xlink="http://www.w3.org/1999/xlink" xlink:href="zookeys-706-137-g004.jpg" position="float" orientation="portrait" xlink:type="simple" id="oo_159442.jpg"/></fig><p>The new species differs from <italic><tp:taxon-name><tp:taxon-name-part taxon-name-part-type="genus" reg="Scinax">S.</tp:taxon-name-part> <tp:taxon-name-part taxon-name-part-type="species" reg="iquitorum">iquitorum</tp:taxon-name-part></tp:taxon-name></italic> (Fig. <xref ref-type="fig" rid="F4">4B</xref>) by snout truncate in dorsal view (bluntly rounded), dentigerous processes of vomers triangular (transverse), presence of conspicuous dark brown spots on dorsum (small dark brown dots concentrated only on head and in areas of scapular and sacral blotches), light brown flanks with or without dark brown spots (bright yellow flanks with numerous distinct round black spots), and by white long bones of hindlimbs (green; <xref ref-type="bibr" rid="B46">Moravec et al. 2009</xref>).</p><p>
            <italic><tp:taxon-name><tp:taxon-name-part taxon-name-part-type="genus" reg="Scinax">Scinax</tp:taxon-name-part> <tp:taxon-name-part taxon-name-part-type="species" reg="onca">onca</tp:taxon-name-part></tp:taxon-name></italic> sp. n. differs from <italic><tp:taxon-name><tp:taxon-name-part taxon-name-part-type="genus" reg="Scinax">Scinax</tp:taxon-name-part></tp:taxon-name></italic> sp. 5 (<italic>sensu</italic> <xref ref-type="bibr" rid="B24">Ferrão et al. 2016</xref>) by light brown dorsum with dark brown spots (yellowish green with diminutive black spots), dark spots on belly (absent), and anterior and posterior surfaces of thighs black (uniformly yellowish green).</p></tp:treatment-sec><tp:treatment-sec sec-type="description" id="SECID0E5OBG"><title>Description of the holotype.</title><p>Adult male 31.3 mm <abbrev xmlns:xlink="http://www.w3.org/1999/xlink" xlink:title="snout–vent length" id="ABBRID0EEPBG" xlink:type="simple">SVL</abbrev>. Body moderately slender; head wider than body, slightly longer than wide (<abbrev xmlns:xlink="http://www.w3.org/1999/xlink" xlink:title="head length" id="ABBRID0EIPBG" xlink:type="simple">HL</abbrev>/<abbrev xmlns:xlink="http://www.w3.org/1999/xlink" xlink:title="head width" id="ABBRID0EMPBG" xlink:type="simple">HW</abbrev> = 1.2, <abbrev xmlns:xlink="http://www.w3.org/1999/xlink" xlink:title="head length" id="ABBRID0EQPBG" xlink:type="simple">HL</abbrev> = 38.0% of <abbrev xmlns:xlink="http://www.w3.org/1999/xlink" xlink:title="snout–vent length" id="ABBRID0EUPBG" xlink:type="simple">SVL</abbrev>, <abbrev xmlns:xlink="http://www.w3.org/1999/xlink" xlink:title="head width" id="ABBRID0EYPBG" xlink:type="simple">HW</abbrev> = 32.3% of <abbrev xmlns:xlink="http://www.w3.org/1999/xlink" xlink:title="snout–vent length" id="ABBRID0E3PBG" xlink:type="simple">SVL</abbrev>); snout truncate in dorsal view, bluntly rounded in lateral view; nostrils markedly protuberant, elliptic, directed dorsolaterally; eye-nostril distance 76% of <abbrev xmlns:xlink="http://www.w3.org/1999/xlink" xlink:title="horizontal eye diameter" id="ABBRID0EAQBG" xlink:type="simple">ED</abbrev>; internarial region moderately depressed; canthus rostralis rounded in both dorsal and lateral views; loreal region concave, more concave near to nostril; <!--PageBreak-->interorbital distance longer than upper eye width (IOD/<abbrev xmlns:xlink="http://www.w3.org/1999/xlink" xlink:title="upper eyelid width" id="ABBRID0EGQBG" xlink:type="simple">ELW</abbrev> = 1.1), IOD 31% of <abbrev xmlns:xlink="http://www.w3.org/1999/xlink" xlink:title="head width" id="ABBRID0EKQBG" xlink:type="simple">HW</abbrev>; eye diameter 34% of <abbrev xmlns:xlink="http://www.w3.org/1999/xlink" xlink:title="head width" id="ABBRID0EOQBG" xlink:type="simple">HW</abbrev>; tympanic annulus distinct, tympanic membrane evident, rounded, 51% of <abbrev xmlns:xlink="http://www.w3.org/1999/xlink" xlink:title="horizontal eye diameter" id="ABBRID0ESQBG" xlink:type="simple">ED</abbrev>; supratympanic fold present, slightly distinct; vocal sack subgular, bilobate; vocal slits extend from lateral base of tongue (slightly behind the half distance from the anterior edge) to the mouth angles; dentigerous processes of vomers triangular, bearing 7/6 (left/right) teeth; choanes rounded; tongue lanceolate.</p><p>Arm and forearm slender; axillary membrane absent; pectoral fold present; hand length 29% of <abbrev xmlns:xlink="http://www.w3.org/1999/xlink" xlink:title="snout–vent length" id="ABBRID0EYQBG" xlink:type="simple">SVL</abbrev>; fingers long bearing horizontally expanded discs; diameter of disc on finger III 49% of <abbrev xmlns:xlink="http://www.w3.org/1999/xlink" xlink:title="horizontal eye diameter" id="ABBRID0E3QBG" xlink:type="simple">ED</abbrev>; relative length of fingers I&lt;II&lt;IV&lt;III; palmar tubercle bifid, flat, longer than wide; thenar tubercle elongated; distal subarticular tubercle conical on Finger I, subconical on Finger II, rounded on fingers III–IV; supernumerary tubercles small, slightly distinct; nuptial pad poorly developed, slender, extending from proximal base of thenar tubercle to distal base of distal subarticular tubercle on Finger I; fingers II–IV basally webbed; fingers with narrow lateral fringes, external fringe on Finger IV extends to distal portion of thenar tubercle.</p><p>Hind limb long; tibia longer than femur, tibia length 52% of <abbrev xmlns:xlink="http://www.w3.org/1999/xlink" xlink:title="snout–vent length" id="ABBRID0ECRBG" xlink:type="simple">SVL</abbrev>, femur length 47% of <abbrev xmlns:xlink="http://www.w3.org/1999/xlink" xlink:title="snout–vent length" id="ABBRID0EGRBG" xlink:type="simple">SVL</abbrev>; tarsus length 27% of <abbrev xmlns:xlink="http://www.w3.org/1999/xlink" xlink:title="snout–vent length" id="ABBRID0EKRBG" xlink:type="simple">SVL</abbrev>; foot length 44% of <abbrev xmlns:xlink="http://www.w3.org/1999/xlink" xlink:title="snout–vent length" id="ABBRID0EORBG" xlink:type="simple">SVL</abbrev>; toe discs more rounded than finger discs; diameter of disc on Finger IV 44% of eye <abbrev xmlns:xlink="http://www.w3.org/1999/xlink" xlink:title="horizontal eye diameter" id="ABBRID0ESRBG" xlink:type="simple">ED</abbrev>; relative length of toes I&lt;II&lt;III&lt;V&lt;IV; inner metatarsal tubercle oval and flat; outer metatarsal tubercle rounded, flat, three times smaller than inner metatarsal tubercle; subarticular tubercles subconical on toes I–II, rounded on toes III–V; supernumerary tubercles small, rounded, and flat; webbing on toes I 2−2<sup>+</sup> II 1<sup>+</sup>−2 III 1<sup>+</sup>−2 IV 2−1<sup>+</sup> V; distinct external lateral fringe on Toe V extending to outer metatarsal tubercle; fringe on external margin of Toe I extends to inner metatarsal tubercle; tarsal folds and tarsal tubercles absent; tubercles on heels absent.</p><p>Skin on dorsum shagreen, almost granular in supratympanic and anterotympanic region; skin smooth on forelimbs, hind limbs, throat, chest, and vocal sac; skin areolate on belly and ventral surface of thighs.</p></tp:treatment-sec><tp:treatment-sec sec-type="description" id="SECID0E6RBG"><title>Measurements of the holotype</title><p>
            <bold>(in mm).</bold> <abbrev xmlns:xlink="http://www.w3.org/1999/xlink" xlink:title="snout–vent length" id="ABBRID0EHSBG" xlink:type="simple">SVL</abbrev> 31.3; <abbrev xmlns:xlink="http://www.w3.org/1999/xlink" xlink:title="head length" id="ABBRID0ELSBG" xlink:type="simple">HL</abbrev> 11.9; <abbrev xmlns:xlink="http://www.w3.org/1999/xlink" xlink:title="head width" id="ABBRID0EPSBG" xlink:type="simple">HW</abbrev> 10.9; <abbrev xmlns:xlink="http://www.w3.org/1999/xlink" xlink:title="horizontal eye diameter" id="ABBRID0ETSBG" xlink:type="simple">ED</abbrev> 3.7; <abbrev xmlns:xlink="http://www.w3.org/1999/xlink" xlink:title="eye to nostril distance" id="ABBRID0EXSBG" xlink:type="simple">EN</abbrev> 3.6; <abbrev xmlns:xlink="http://www.w3.org/1999/xlink" xlink:title="upper eyelid width" id="ABBRID0E2SBG" xlink:type="simple">ELW</abbrev> 3.1; <abbrev xmlns:xlink="http://www.w3.org/1999/xlink" xlink:title="internarial distance" id="ABBRID0E6SBG" xlink:type="simple">IND</abbrev> 2.8; IOD 3.4; <abbrev xmlns:xlink="http://www.w3.org/1999/xlink" xlink:title="horizontal tympanum diameter" id="ABBRID0EDTBG" xlink:type="simple">TD</abbrev> 1.9; <abbrev xmlns:xlink="http://www.w3.org/1999/xlink" xlink:title="hand length" id="ABBRID0EHTBG" xlink:type="simple">HAL</abbrev> 9.1; <abbrev xmlns:xlink="http://www.w3.org/1999/xlink" xlink:title="Finger III disk width" id="ABBRID0ELTBG" xlink:type="simple">Fin3DW</abbrev> 1.8; TL 16.3; <abbrev xmlns:xlink="http://www.w3.org/1999/xlink" xlink:title="thigh length" id="ABBRID0EPTBG" xlink:type="simple">THL</abbrev> 14.8; TSL 8.6; <abbrev xmlns:xlink="http://www.w3.org/1999/xlink" xlink:title="foot length" id="ABBRID0ETTBG" xlink:type="simple">FL</abbrev> 13.7; <abbrev xmlns:xlink="http://www.w3.org/1999/xlink" xlink:title="Toe IV disk width" id="ABBRID0EXTBG" xlink:type="simple">Toe4DW</abbrev> 1.6.</p></tp:treatment-sec><tp:treatment-sec sec-type="Colouration of the holotype in life" id="SECID0E2TBG"><title>Colouration of the holotype in life</title><p>
            <bold>(Fig. <xref ref-type="fig" rid="F5">5A–B</xref>).</bold> Ground colour of dorsal surfaces of head, body, and limbs light brown; dorsal pattern consisting of W-shaped interorbital mark on the head, an irregular dark brown spot in scapular region, a Λ-shaped mark in sacral region, and numerous round dark brown spots distributed randomly on the head (including lips) and body; a conspicuous dark brown canthal stripe extends to tip of snout; a dark brown supratympanic stripe extends from corner of eye to anterior region of flanks; three dark brown transverse bars on the forearm, the proximal one extends to arm; three brown transverse bars on the tibia; fingers and toes light brown, distal surfaces of disc cream to tan, proximal surfaces grey; toe webbing black; axillar region white with small dark brown spots; flanks light brown with dark brown spots; groin white with dark brown spots; anterior surfaces of thighs black; posterior surfaces of thighs black, bordered with an irregular white streak; throat and vocal sac yellow<!--PageBreak--><!--PageBreak-->ish; chest translucent; belly yellowish laterally, white medially, covered with randomly distributed round dark brown spots; anterior ventral surfaces of thighs greyish with black spots; posterior ventral surfaces of thighs dark grey to black; ventral surfaces of hand and foot black; nuptial pad cream; iris bright orange, without black reticulation, bordered by black externally.</p><fig id="F5" position="float" orientation="portrait"><label>Figure 5.</label><caption><p>Colour in life of <italic><tp:taxon-name><tp:taxon-name-part taxon-name-part-type="genus" reg="Scinax">Scinax</tp:taxon-name-part> <tp:taxon-name-part taxon-name-part-type="species" reg="onca">onca</tp:taxon-name-part></tp:taxon-name></italic> sp. n. Colour variation in life of <italic><tp:taxon-name><tp:taxon-name-part taxon-name-part-type="genus" reg="Scinax">Scinax</tp:taxon-name-part> <tp:taxon-name-part taxon-name-part-type="species" reg="onca">onca</tp:taxon-name-part></tp:taxon-name></italic> sp. n. from the Purus-Madeira Interfluve, Brazilian Amazonia. <bold>A–B</bold> <named-content xmlns:xlink="http://www.w3.org/1999/xlink" content-type="dwc:institutional_code" xlink:type="simple">INPA-H</named-content> 34584 (holotype), adult male from the kilometre 350 of the BR-319 highway, State of Amazonas <bold>C–D</bold> <named-content xmlns:xlink="http://www.w3.org/1999/xlink" content-type="dwc:institutional_code" xlink:type="simple">INPA-H</named-content> 34591, adult female from municipality of Porto Velho, State of Rondônia <bold>E–F</bold> <named-content xmlns:xlink="http://www.w3.org/1999/xlink" content-type="dwc:institutional_code" xlink:type="simple">INPA-H</named-content> 26625, adult female from the Floresta Estadual Tapauá Reserve, municipality of Tapauá, State of Amazonas. Photographs A–D and F were taken after transport of the specimens to the camp, while the image of E was taken immediately in the field.</p></caption><graphic xmlns:xlink="http://www.w3.org/1999/xlink" xlink:href="zookeys-706-137-g005.jpg" position="float" orientation="portrait" xlink:type="simple" id="oo_159443.jpg"/></fig></tp:treatment-sec><tp:treatment-sec sec-type="Colouration of the holotype in alcohol" id="SECID0EDWBG"><title>Colouration of the holotype in alcohol</title><p>
            <bold>(Figs <xref ref-type="fig" rid="F2">2</xref>–<xref ref-type="fig" rid="F3">3</xref>).</bold> Dorsal surfaces of head, body, and limbs brown; throat, belly, and axillar area yellowish; groin white; dark brown dorsal and ventral pattern as in life with exception of inconspicuous transverse bars on thighs.</p></tp:treatment-sec><tp:treatment-sec sec-type="variation" id="SECID0EUWBG"><title>Variations.</title><p>Both uncorrected p and K2P distances between specimens from southern and specimens from middle <abbrev xmlns:xlink="http://www.w3.org/1999/xlink" xlink:title="Purus-Madeira Interfluve" id="ABBRID0E1WBG" xlink:type="simple">PMI</abbrev> groups range between 0.4 and 1.1%. Both the p and K2P distances between individuals from middle <abbrev xmlns:xlink="http://www.w3.org/1999/xlink" xlink:title="Purus-Madeira Interfluve" id="ABBRID0E5WBG" xlink:type="simple">PMI</abbrev> varied from 0% to 0.2% and between individuals from southern <abbrev xmlns:xlink="http://www.w3.org/1999/xlink" xlink:title="Purus-Madeira Interfluve" id="ABBRID0ECXBG" xlink:type="simple">PMI</abbrev> varied from 0% to 0.6% (Table <xref ref-type="table" rid="T1">1</xref>). Despite the high genetic similarity, it appears that some variation in measurements and coloration is evident between specimens from middle <abbrev xmlns:xlink="http://www.w3.org/1999/xlink" xlink:title="Purus-Madeira Interfluve" id="ABBRID0EKXBG" xlink:type="simple">PMI</abbrev> and specimens from southern <abbrev xmlns:xlink="http://www.w3.org/1999/xlink" xlink:title="Purus-Madeira Interfluve" id="ABBRID0EOXBG" xlink:type="simple">PMI</abbrev> (the straight distance between the closest localities is ca. 500 km).</p><table-wrap id="T1" position="float" orientation="portrait"><label>Table 1.</label><caption><p>Intraspecific and interspecific genetic divergence. Uncorrected p-distance (upper-right) and K2P distance (lower-left) between 16S rRNA sequences of the paratype of <italic><tp:taxon-name><tp:taxon-name-part taxon-name-part-type="genus" reg="Scinax">Scinax</tp:taxon-name-part> <tp:taxon-name-part taxon-name-part-type="species" reg="iquitorum">iquitorum</tp:taxon-name-part></tp:taxon-name></italic> (1) and specimens of <italic><tp:taxon-name><tp:taxon-name-part taxon-name-part-type="genus" reg="Scinax">S.</tp:taxon-name-part> <tp:taxon-name-part taxon-name-part-type="species" reg="onca">onca</tp:taxon-name-part></tp:taxon-name></italic> sp. n. from the southern (2–7) and middle (8–14) Purus-Madeira Interfluve. * = denote the sequence obtained from one tadpole of the lot <named-content xmlns:xlink="http://www.w3.org/1999/xlink" content-type="dwc:institutional_code" xlink:type="simple">INPA-H</named-content> 35411.</p></caption><table id="TID0EHOAE" rules="all"><tbody><tr><th rowspan="1" colspan="1"/><th rowspan="1" colspan="1">Specimens</th><th rowspan="1" colspan="1">1</th><th rowspan="1" colspan="1">2</th><th rowspan="1" colspan="1">3</th><th rowspan="1" colspan="1">4</th><th rowspan="1" colspan="1">5</th><th rowspan="1" colspan="1">6</th><th rowspan="1" colspan="1">7</th><th rowspan="1" colspan="1">8</th><th rowspan="1" colspan="1">9</th><th rowspan="1" colspan="1">10</th><th rowspan="1" colspan="1">11</th><th rowspan="1" colspan="1">12*</th><th rowspan="1" colspan="1">13</th><th rowspan="1" colspan="1">14</th></tr><tr><td rowspan="1" colspan="1">1</td><td rowspan="1" colspan="1">
                    <abbrev xmlns:xlink="http://www.w3.org/1999/xlink" content-type="institution" xlink:title="National Museum, Prague, Czech Republic" id="ABBRID0ET1BG" xlink:type="simple">NMP6V</abbrev> 71267/3</td><td rowspan="1" colspan="1"/><td rowspan="1" colspan="1">0.059</td><td rowspan="1" colspan="1">0.063</td><td rowspan="1" colspan="1">0.059</td><td rowspan="1" colspan="1">0.059</td><td rowspan="1" colspan="1">0.057</td><td rowspan="1" colspan="1">0.059</td><td rowspan="1" colspan="1">0.059</td><td rowspan="1" colspan="1">0.059</td><td rowspan="1" colspan="1">0.059</td><td rowspan="1" colspan="1">0.061</td><td rowspan="1" colspan="1">0.059</td><td rowspan="1" colspan="1">0.059</td><td rowspan="1" colspan="1">0.059</td></tr><tr><td rowspan="1" colspan="1">2</td><td rowspan="1" colspan="1">
                    <named-content xmlns:xlink="http://www.w3.org/1999/xlink" content-type="dwc:institutional_code" xlink:type="simple">INPA-H</named-content> 34592</td><td rowspan="1" colspan="1">0.065</td><td rowspan="1" colspan="1"/><td rowspan="1" colspan="1">0.004</td><td rowspan="1" colspan="1">0.000</td><td rowspan="1" colspan="1">0.000</td><td rowspan="1" colspan="1">0.002</td><td rowspan="1" colspan="1">0.000</td><td rowspan="1" colspan="1">0.004</td><td rowspan="1" colspan="1">0.004</td><td rowspan="1" colspan="1">0.004</td><td rowspan="1" colspan="1">0.006</td><td rowspan="1" colspan="1">0.004</td><td rowspan="1" colspan="1">0.004</td><td rowspan="1" colspan="1">0.004</td></tr><tr><td rowspan="1" colspan="1">3</td><td rowspan="1" colspan="1">
                    <named-content xmlns:xlink="http://www.w3.org/1999/xlink" content-type="dwc:institutional_code" xlink:type="simple">INPA-H</named-content> 34588</td><td rowspan="1" colspan="1">0.070</td><td rowspan="1" colspan="1">0.004</td><td rowspan="1" colspan="1"/><td rowspan="1" colspan="1">0.004</td><td rowspan="1" colspan="1">0.004</td><td rowspan="1" colspan="1">0.006</td><td rowspan="1" colspan="1">0.004</td><td rowspan="1" colspan="1">0.008</td><td rowspan="1" colspan="1">0.008</td><td rowspan="1" colspan="1">0.008</td><td rowspan="1" colspan="1">0.011</td><td rowspan="1" colspan="1">0.008</td><td rowspan="1" colspan="1">0.008</td><td rowspan="1" colspan="1">0.008</td></tr><tr><td rowspan="1" colspan="1">4</td><td rowspan="1" colspan="1">
                    <named-content xmlns:xlink="http://www.w3.org/1999/xlink" content-type="dwc:institutional_code" xlink:type="simple">INPA-H</named-content> 34594</td><td rowspan="1" colspan="1">0.065</td><td rowspan="1" colspan="1">0.000</td><td rowspan="1" colspan="1">0.004</td><td rowspan="1" colspan="1"/><td rowspan="1" colspan="1">0.000</td><td rowspan="1" colspan="1">0.002</td><td rowspan="1" colspan="1">0.000</td><td rowspan="1" colspan="1">0.004</td><td rowspan="1" colspan="1">0.004</td><td rowspan="1" colspan="1">0.004</td><td rowspan="1" colspan="1">0.006</td><td rowspan="1" colspan="1">0.004</td><td rowspan="1" colspan="1">0.004</td><td rowspan="1" colspan="1">0.004</td></tr><tr><td rowspan="1" colspan="1">5</td><td rowspan="1" colspan="1">
                    <named-content xmlns:xlink="http://www.w3.org/1999/xlink" content-type="dwc:institutional_code" xlink:type="simple">INPA-H</named-content> 34593</td><td rowspan="1" colspan="1">0.065</td><td rowspan="1" colspan="1">0.000</td><td rowspan="1" colspan="1">0.004</td><td rowspan="1" colspan="1">0.000</td><td rowspan="1" colspan="1"/><td rowspan="1" colspan="1">0.002</td><td rowspan="1" colspan="1">0.000</td><td rowspan="1" colspan="1">0.004</td><td rowspan="1" colspan="1">0.004</td><td rowspan="1" colspan="1">0.004</td><td rowspan="1" colspan="1">0.006</td><td rowspan="1" colspan="1">0.004</td><td rowspan="1" colspan="1">0.004</td><td rowspan="1" colspan="1">0.004</td></tr><tr><td rowspan="1" colspan="1">6</td><td rowspan="1" colspan="1">
                    <named-content xmlns:xlink="http://www.w3.org/1999/xlink" content-type="dwc:institutional_code" xlink:type="simple">INPA-H</named-content> 34595</td><td rowspan="1" colspan="1">0.062</td><td rowspan="1" colspan="1">0.002</td><td rowspan="1" colspan="1">0.006</td><td rowspan="1" colspan="1">0.002</td><td rowspan="1" colspan="1">0.002</td><td rowspan="1" colspan="1"/><td rowspan="1" colspan="1">0.002</td><td rowspan="1" colspan="1">0.006</td><td rowspan="1" colspan="1">0.006</td><td rowspan="1" colspan="1">0.006</td><td rowspan="1" colspan="1">0.008</td><td rowspan="1" colspan="1">0.006</td><td rowspan="1" colspan="1">0.006</td><td rowspan="1" colspan="1">0.006</td></tr><tr><td rowspan="1" colspan="1">7</td><td rowspan="1" colspan="1">
                    <named-content xmlns:xlink="http://www.w3.org/1999/xlink" content-type="dwc:institutional_code" xlink:type="simple">INPA-H</named-content> 34589</td><td rowspan="1" colspan="1">0.065</td><td rowspan="1" colspan="1">0.000</td><td rowspan="1" colspan="1">0.004</td><td rowspan="1" colspan="1">0.000</td><td rowspan="1" colspan="1">0.000</td><td rowspan="1" colspan="1">0.002</td><td rowspan="1" colspan="1"/><td rowspan="1" colspan="1">0.004</td><td rowspan="1" colspan="1">0.004</td><td rowspan="1" colspan="1">0.004</td><td rowspan="1" colspan="1">0.006</td><td rowspan="1" colspan="1">0.004</td><td rowspan="1" colspan="1">0.004</td><td rowspan="1" colspan="1">0.004</td></tr><tr><td rowspan="1" colspan="1">8</td><td rowspan="1" colspan="1">
                    <named-content xmlns:xlink="http://www.w3.org/1999/xlink" content-type="dwc:institutional_code" xlink:type="simple">INPA-H</named-content> 20586</td><td rowspan="1" colspan="1">0.065</td><td rowspan="1" colspan="1">0.004</td><td rowspan="1" colspan="1">0.009</td><td rowspan="1" colspan="1">0.004</td><td rowspan="1" colspan="1">0.004</td><td rowspan="1" colspan="1">0.006</td><td rowspan="1" colspan="1">0.004</td><td rowspan="1" colspan="1"/><td rowspan="1" colspan="1">0.000</td><td rowspan="1" colspan="1">0.000</td><td rowspan="1" colspan="1">0.002</td><td rowspan="1" colspan="1">0.000</td><td rowspan="1" colspan="1">0.000</td><td rowspan="1" colspan="1">0.000</td></tr><tr><td rowspan="1" colspan="1">9</td><td rowspan="1" colspan="1">
                    <named-content xmlns:xlink="http://www.w3.org/1999/xlink" content-type="dwc:institutional_code" xlink:type="simple">INPA-H</named-content> 34585</td><td rowspan="1" colspan="1">0.065</td><td rowspan="1" colspan="1">0.004</td><td rowspan="1" colspan="1">0.009</td><td rowspan="1" colspan="1">0.004</td><td rowspan="1" colspan="1">0.004</td><td rowspan="1" colspan="1">0.006</td><td rowspan="1" colspan="1">0.004</td><td rowspan="1" colspan="1">0.000</td><td rowspan="1" colspan="1"/><td rowspan="1" colspan="1">0.000</td><td rowspan="1" colspan="1">0.002</td><td rowspan="1" colspan="1">0.000</td><td rowspan="1" colspan="1">0.000</td><td rowspan="1" colspan="1">0.000</td></tr><tr><td rowspan="1" colspan="1">10</td><td rowspan="1" colspan="1">
                    <named-content xmlns:xlink="http://www.w3.org/1999/xlink" content-type="dwc:institutional_code" xlink:type="simple">INPA-H</named-content> 34581</td><td rowspan="1" colspan="1">0.065</td><td rowspan="1" colspan="1">0.004</td><td rowspan="1" colspan="1">0.009</td><td rowspan="1" colspan="1">0.004</td><td rowspan="1" colspan="1">0.004</td><td rowspan="1" colspan="1">0.006</td><td rowspan="1" colspan="1">0.004</td><td rowspan="1" colspan="1">0.000</td><td rowspan="1" colspan="1">0.000</td><td rowspan="1" colspan="1"/><td rowspan="1" colspan="1">0.002</td><td rowspan="1" colspan="1">0.000</td><td rowspan="1" colspan="1">0.000</td><td rowspan="1" colspan="1">0.000</td></tr><tr><td rowspan="1" colspan="1">11</td><td rowspan="1" colspan="1">
                    <named-content xmlns:xlink="http://www.w3.org/1999/xlink" content-type="dwc:institutional_code" xlink:type="simple">INPA-H</named-content> 34583</td><td rowspan="1" colspan="1">0.068</td><td rowspan="1" colspan="1">0.006</td><td rowspan="1" colspan="1">0.011</td><td rowspan="1" colspan="1">0.006</td><td rowspan="1" colspan="1">0.006</td><td rowspan="1" colspan="1">0.009</td><td rowspan="1" colspan="1">0.006</td><td rowspan="1" colspan="1">0.002</td><td rowspan="1" colspan="1">0.002</td><td rowspan="1" colspan="1">0.002</td><td rowspan="1" colspan="1"/><td rowspan="1" colspan="1">0.002</td><td rowspan="1" colspan="1">0.002</td><td rowspan="1" colspan="1">0.002</td></tr><tr><td rowspan="1" colspan="1">12</td><td rowspan="1" colspan="1">
                    <named-content xmlns:xlink="http://www.w3.org/1999/xlink" content-type="dwc:institutional_code" xlink:type="simple">INPA-H</named-content> 35411*</td><td rowspan="1" colspan="1">0.065</td><td rowspan="1" colspan="1">0.004</td><td rowspan="1" colspan="1">0.009</td><td rowspan="1" colspan="1">0.004</td><td rowspan="1" colspan="1">0.004</td><td rowspan="1" colspan="1">0.006</td><td rowspan="1" colspan="1">0.004</td><td rowspan="1" colspan="1">0.000</td><td rowspan="1" colspan="1">0.000</td><td rowspan="1" colspan="1">0.000</td><td rowspan="1" colspan="1">0.002</td><td rowspan="1" colspan="1"/><td rowspan="1" colspan="1">0.000</td><td rowspan="1" colspan="1">0.000</td></tr><tr><td rowspan="1" colspan="1">13</td><td rowspan="1" colspan="1">
                    <named-content xmlns:xlink="http://www.w3.org/1999/xlink" content-type="dwc:institutional_code" xlink:type="simple">INPA-H</named-content> 35413</td><td rowspan="1" colspan="1">0.065</td><td rowspan="1" colspan="1">0.004</td><td rowspan="1" colspan="1">0.009</td><td rowspan="1" colspan="1">0.004</td><td rowspan="1" colspan="1">0.004</td><td rowspan="1" colspan="1">0.006</td><td rowspan="1" colspan="1">0.004</td><td rowspan="1" colspan="1">0.000</td><td rowspan="1" colspan="1">0.000</td><td rowspan="1" colspan="1">0.000</td><td rowspan="1" colspan="1">0.002</td><td rowspan="1" colspan="1">0.000</td><td rowspan="1" colspan="1"/><td rowspan="1" colspan="1">0.000</td></tr><tr><td rowspan="1" colspan="1">14</td><td rowspan="1" colspan="1">
                    <named-content xmlns:xlink="http://www.w3.org/1999/xlink" content-type="dwc:institutional_code" xlink:type="simple">INPA-H</named-content> 35414</td><td rowspan="1" colspan="1">0.065</td><td rowspan="1" colspan="1">0.004</td><td rowspan="1" colspan="1">0.009</td><td rowspan="1" colspan="1">0.004</td><td rowspan="1" colspan="1">0.004</td><td rowspan="1" colspan="1">0.006</td><td rowspan="1" colspan="1">0.004</td><td rowspan="1" colspan="1">0.000</td><td rowspan="1" colspan="1">0.000</td><td rowspan="1" colspan="1">0.000</td><td rowspan="1" colspan="1">0.002</td><td rowspan="1" colspan="1">0.000</td><td rowspan="1" colspan="1">0.000</td><td rowspan="1" colspan="1"/></tr></tbody></table></table-wrap><p>The specimens from southern <abbrev xmlns:xlink="http://www.w3.org/1999/xlink" xlink:title="Purus-Madeira Interfluve" id="ABBRID0EQSAI" xlink:type="simple">PMI</abbrev> exhibit slightly larger average size (t = -3.1, df = 10.4, p = 0.009) and significantly lower values of nine following male body proportions: <abbrev xmlns:xlink="http://www.w3.org/1999/xlink" xlink:title="head length" id="ABBRID0EUSAI" xlink:type="simple">HL</abbrev>/<abbrev xmlns:xlink="http://www.w3.org/1999/xlink" xlink:title="snout–vent length" id="ABBRID0EYSAI" xlink:type="simple">SVL</abbrev> (t = 2.3, df = 10.9, p = 0.01), <abbrev xmlns:xlink="http://www.w3.org/1999/xlink" xlink:title="internarial distance" id="ABBRID0E3SAI" xlink:type="simple">IND</abbrev>/<abbrev xmlns:xlink="http://www.w3.org/1999/xlink" xlink:title="snout–vent length" id="ABBRID0EATAI" xlink:type="simple">SVL</abbrev> (t = 3.4, df = 10.8, p = 0.005), IOD/<abbrev xmlns:xlink="http://www.w3.org/1999/xlink" xlink:title="snout–vent length" id="ABBRID0EETAI" xlink:type="simple">SVL</abbrev> (t = 3.2, df = 9.6, p = 0.009), <abbrev xmlns:xlink="http://www.w3.org/1999/xlink" xlink:title="hand length" id="ABBRID0EITAI" xlink:type="simple">HAL</abbrev>/<abbrev xmlns:xlink="http://www.w3.org/1999/xlink" xlink:title="snout–vent length" id="ABBRID0EMTAI" xlink:type="simple">SVL</abbrev> (t = 6.9, df = 8.5, p &lt; 0.001), <abbrev xmlns:xlink="http://www.w3.org/1999/xlink" xlink:title="thigh length" id="ABBRID0EQTAI" xlink:type="simple">THL</abbrev>/<abbrev xmlns:xlink="http://www.w3.org/1999/xlink" xlink:title="snout–vent length" id="ABBRID0EUTAI" xlink:type="simple">SVL</abbrev> (t = 2.8, df = 11, p = 0.01), TL/<abbrev xmlns:xlink="http://www.w3.org/1999/xlink" xlink:title="snout–vent length" id="ABBRID0EYTAI" xlink:type="simple">SVL</abbrev> (t = 3.9, df = 8.8, p = 0.003), TAL/<abbrev xmlns:xlink="http://www.w3.org/1999/xlink" xlink:title="snout–vent length" id="ABBRID0E3TAI" xlink:type="simple">SVL</abbrev> (t = 2.6, df = 10.2, p = 0.02), <abbrev xmlns:xlink="http://www.w3.org/1999/xlink" xlink:title="foot length" id="ABBRID0EAUAI" xlink:type="simple">FL</abbrev>/<abbrev xmlns:xlink="http://www.w3.org/1999/xlink" xlink:title="snout–vent length" id="ABBRID0EEUAI" xlink:type="simple">SVL</abbrev> (t = 5.1, df = 10.3, p = 0.0003), and X3FD/<abbrev xmlns:xlink="http://www.w3.org/1999/xlink" xlink:title="snout–vent length" id="ABBRID0EIUAI" xlink:type="simple">SVL</abbrev> (t = 2.9, df = 6.7, p = 0.02). Variation of measurements and body proportions of the type specimens is given in Table <xref ref-type="table" rid="T2">2</xref>.</p><table-wrap id="T2" position="float" orientation="portrait"><label>Table 2.</label><caption><p>Morphometric data (in mm) of <italic><tp:taxon-name><tp:taxon-name-part taxon-name-part-type="genus" reg="Scinax">Scinax</tp:taxon-name-part> <tp:taxon-name-part taxon-name-part-type="species" reg="onca">onca</tp:taxon-name-part></tp:taxon-name></italic> sp. n. from the Purus-Madeira interfluve, Brazilian Amazonia. Means followed by standard deviation, and ranges in parentheses. For abbreviations, see Materials and methods.</p></caption><table id="TID0EQPAG" rules="all"><tbody><tr><th rowspan="2" colspan="1"/><th rowspan="1" colspan="2">Middle Purus-Madeira interfluve</th><th rowspan="1" colspan="2">Southern Purus-Madeira interfluve</th></tr><tr><th rowspan="1" colspan="1">Males (n = 7)</th><th rowspan="1" colspan="1">Females (n = 2)</th><th rowspan="1" colspan="1">Males (n = 6)</th><th rowspan="1" colspan="1">Females (n = 2)</th></tr><tr><td rowspan="1" colspan="1">
                    <abbrev xmlns:xlink="http://www.w3.org/1999/xlink" xlink:title="snout–vent length" id="ABBRID0EEWAI" xlink:type="simple">SVL</abbrev>
                  </td><td rowspan="1" colspan="1">32 ± 1.1 (31.3−34.3)</td><td rowspan="1" colspan="1">36.5 ± 1.0 (35.5−37)</td><td rowspan="1" colspan="1">33.6 ± 0.7 (32.6−34.5)</td><td rowspan="1" colspan="1">39.6 ± 1 (38.9−40.4)</td></tr><tr><td rowspan="1" colspan="1">
                    <abbrev xmlns:xlink="http://www.w3.org/1999/xlink" xlink:title="head length" id="ABBRID0EZWAI" xlink:type="simple">HL</abbrev>
                  </td><td rowspan="1" colspan="1">12.1 ± 0.3 (11.8−12.6)</td><td rowspan="1" colspan="1">13.1 ± 0 (13.1−13.1)</td><td rowspan="1" colspan="1">12.3 ± 0.3 (12−12.7)</td><td rowspan="1" colspan="1">13.6 ± 0.1 (13.6−13.7)</td></tr><tr><td rowspan="1" colspan="1">
                    <abbrev xmlns:xlink="http://www.w3.org/1999/xlink" xlink:title="head width" id="ABBRID0EOXAI" xlink:type="simple">HW</abbrev>
                  </td><td rowspan="1" colspan="1">11.3 ± 0.4 (10.9−11.9)</td><td rowspan="1" colspan="1">12.3 ± 0.3 (12.1−12.6)</td><td rowspan="1" colspan="1">11.8 ± 0.3 (11.4−12.1)</td><td rowspan="1" colspan="1">13.2 ± 0.1 (13.1−13.3)</td></tr><tr><td rowspan="1" colspan="1">
                    <abbrev xmlns:xlink="http://www.w3.org/1999/xlink" xlink:title="horizontal eye diameter" id="ABBRID0EDYAI" xlink:type="simple">ED</abbrev>
                  </td><td rowspan="1" colspan="1">3.7 ± 0.3 (3.5−4.2)</td><td rowspan="1" colspan="1">3.7 ± 0.3 (3.5−3.9)</td><td rowspan="1" colspan="1">3.6 ± 0.2 (3.3−3.9)</td><td rowspan="1" colspan="1">3.9 ± 0.1 (3.8−4)</td></tr><tr><td rowspan="1" colspan="1">
                    <abbrev xmlns:xlink="http://www.w3.org/1999/xlink" xlink:title="horizontal tympanum diameter" id="ABBRID0EYYAI" xlink:type="simple">TD</abbrev>
                  </td><td rowspan="1" colspan="1">2.1 ± 0.2 (1.9−2.4)</td><td rowspan="1" colspan="1">2.3 ± 0.3 (2.1−2.4)</td><td rowspan="1" colspan="1">2.2 ± 0.1 (2−2.4)</td><td rowspan="1" colspan="1">2.3 ± 0.1 (2.3−2.4)</td></tr><tr><td rowspan="1" colspan="1">UEW</td><td rowspan="1" colspan="1">3.1 ± 0.2 (2.7−3.2)</td><td rowspan="1" colspan="1">3.1 ± 0.1 (3−3.2)</td><td rowspan="1" colspan="1">3.2 ± 0.2 (2.9−3.4)</td><td rowspan="1" colspan="1">3 ± 0.1 (2.9−3.1)</td></tr><tr><td rowspan="1" colspan="1">IOD</td><td rowspan="1" colspan="1">3.3 ± 0.2 (3.1−3.7)</td><td rowspan="1" colspan="1">3.7 ± 0.3 (3.5−3.9)</td><td rowspan="1" colspan="1">3.2 ± 0.2 (3−3.4)</td><td rowspan="1" colspan="1">3.8 ± 0.2 (3.7−4)</td></tr><tr><td rowspan="1" colspan="1">
                    <abbrev xmlns:xlink="http://www.w3.org/1999/xlink" xlink:title="internarial distance" id="ABBRID0EN1AI" xlink:type="simple">IND</abbrev>
                  </td><td rowspan="1" colspan="1">2.7 ± 0.1 (2.6−2.8)</td><td rowspan="1" colspan="1">3.2 ± 0.1 (3.1−3.3)</td><td rowspan="1" colspan="1">2.7 ± 0.1 (2.7−2.8)</td><td rowspan="1" colspan="1">3 ± 0.1 (2.9−3.1)</td></tr><tr><td rowspan="1" colspan="1">TAL</td><td rowspan="1" colspan="1">9 ± 0.3 (8.6−9.6)</td><td rowspan="1" colspan="1">10 ± 0.3 (9.8−10.2)</td><td rowspan="1" colspan="1">9 ± 0.3 (8.7−9.3)</td><td rowspan="1" colspan="1">10.5 ± 0 (10.5−10.5)</td></tr><tr><td rowspan="1" colspan="1">
                    <abbrev xmlns:xlink="http://www.w3.org/1999/xlink" xlink:title="foot length" id="ABBRID0ES2AI" xlink:type="simple">FL</abbrev>
                  </td><td rowspan="1" colspan="1">13.7 ± 0.4 (13.4−14.4)</td><td rowspan="1" colspan="1">15.7 ± 0.4 (15.4−16)</td><td rowspan="1" colspan="1">13.4 ± 0.4 (12.9−14.1)</td><td rowspan="1" colspan="1">16.5 ± 0.4 (16.2−16.7)</td></tr><tr><td rowspan="1" colspan="1">
                    <abbrev xmlns:xlink="http://www.w3.org/1999/xlink" xlink:title="hand length" id="ABBRID0EH3AI" xlink:type="simple">HAL</abbrev>
                  </td><td rowspan="1" colspan="1">9.5 ± 0.5 (9.1−10.4)</td><td rowspan="1" colspan="1">10.9 ± 0 (10.9−10.9)</td><td rowspan="1" colspan="1">9.2 ± 0.2 (8.9−9.5)</td><td rowspan="1" colspan="1">11.4 ± 0.7 (11−11.9)</td></tr><tr><td rowspan="1" colspan="1">3FD</td><td rowspan="1" colspan="1">1.8 ± 0.1 (1.7−1.9)</td><td rowspan="1" colspan="1">2.2 ± 0 (2.2−2.2)</td><td rowspan="1" colspan="1">1.7 ± 0.2 (1.5−1.9)</td><td rowspan="1" colspan="1">2 ± 0.2 (1.8−2.2)</td></tr><tr><td rowspan="1" colspan="1">4TD</td><td rowspan="1" colspan="1">1.7 ± 0.1 (1.6−1.8)</td><td rowspan="1" colspan="1">2 ± 0.1 (1.9−2.1)</td><td rowspan="1" colspan="1">1.6 ± 0.2 (1.4−1.8)</td><td rowspan="1" colspan="1">1.9 ± 0.2 (1.8−2.1)</td></tr><tr><td rowspan="1" colspan="1">
                    <abbrev xmlns:xlink="http://www.w3.org/1999/xlink" xlink:title="eye-nostril distance" id="ABBRID0E34AI" xlink:type="simple">END</abbrev>
                  </td><td rowspan="1" colspan="1">3.9 ± 0.2 (3.6−4.2)</td><td rowspan="1" colspan="1">3.9 ± 0.2 (3.6−4.2)</td><td rowspan="1" colspan="1">4 ± 0.2 (3.7−4.2)</td><td rowspan="1" colspan="1">4.4 ± 0.1 (4.4−4.5)</td></tr><tr><td rowspan="1" colspan="1">TL</td><td rowspan="1" colspan="1">17 ± 0.5 (16.3−17.6)</td><td rowspan="1" colspan="1">19.2 ± 0.6 (18.7−19.6)</td><td rowspan="1" colspan="1">17 ± 0.4 (16.5−17.7)</td><td rowspan="1" colspan="1">19.8 ± 0.5 (18.5−19.2)</td></tr><tr><td rowspan="1" colspan="1">
                    <abbrev xmlns:xlink="http://www.w3.org/1999/xlink" xlink:title="thigh length" id="ABBRID0EB6AI" xlink:type="simple">THL</abbrev>
                  </td><td rowspan="1" colspan="1">15.9 ± 0.6 (14.8−16.5)</td><td rowspan="1" colspan="1">18.2 ± 0.7 (17.8−18.7)</td><td rowspan="1" colspan="1">15.8 ± 0.7 (14.7−16.9)</td><td rowspan="1" colspan="1">18.2 ± 0.7 (17.8−18.7)</td></tr><tr><td rowspan="1" colspan="1">
                    <abbrev xmlns:xlink="http://www.w3.org/1999/xlink" xlink:title="head length" id="ABBRID0EW6AI" xlink:type="simple">HL</abbrev>/<abbrev xmlns:xlink="http://www.w3.org/1999/xlink" xlink:title="snout–vent length" id="ABBRID0E16AI" xlink:type="simple">SVL</abbrev></td><td rowspan="1" colspan="1">0.38 ± 0.01 (0.37−0.39)</td><td rowspan="1" colspan="1">0.36 ± 0.01 (0.35−0.37)</td><td rowspan="1" colspan="1">0.37 ± 0.01 (0.36−0.38)</td><td rowspan="1" colspan="1">0.34 ± 0.01 (0.34−0.35)</td></tr><tr><td rowspan="1" colspan="1">
                    <abbrev xmlns:xlink="http://www.w3.org/1999/xlink" xlink:title="head width" id="ABBRID0EOABI" xlink:type="simple">HW</abbrev>/<abbrev xmlns:xlink="http://www.w3.org/1999/xlink" xlink:title="snout–vent length" id="ABBRID0ESABI" xlink:type="simple">SVL</abbrev></td><td rowspan="1" colspan="1">0.35 ± 0.01 (0.35−0.37)</td><td rowspan="1" colspan="1">0.35 ± 0.01 (0.35−0.37)</td><td rowspan="1" colspan="1">0.35 ± 0.01 (0.34−0.37)</td><td rowspan="1" colspan="1">0.33 ± 0.01 (0.33−0.34)</td></tr><tr><td rowspan="1" colspan="1">
                    <abbrev xmlns:xlink="http://www.w3.org/1999/xlink" xlink:title="horizontal eye diameter" id="ABBRID0EGBBI" xlink:type="simple">ED</abbrev>/<abbrev xmlns:xlink="http://www.w3.org/1999/xlink" xlink:title="snout–vent length" id="ABBRID0EKBBI" xlink:type="simple">SVL</abbrev></td><td rowspan="1" colspan="1">0.12 ± 0.01 (0.11−0.13)</td><td rowspan="1" colspan="1">0.10 ± 0.01 (0.10−0.11)</td><td rowspan="1" colspan="1">0.11 ± 0.01 (0.10−0.12)</td><td rowspan="1" colspan="1">0.10 ± 0.01 (0.09−0.10)</td></tr><tr><td rowspan="1" colspan="1">
                    <abbrev xmlns:xlink="http://www.w3.org/1999/xlink" xlink:title="horizontal tympanum diameter" id="ABBRID0E5BBI" xlink:type="simple">TD</abbrev>/<abbrev xmlns:xlink="http://www.w3.org/1999/xlink" xlink:title="snout–vent length" id="ABBRID0ECCBI" xlink:type="simple">SVL</abbrev></td><td rowspan="1" colspan="1">0.06 ± 0.01 (0.06−0.07)</td><td rowspan="1" colspan="1">0.06 ± 0.01 (0.06−0.07)</td><td rowspan="1" colspan="1">0.06 ± 0.01 (0.06−0.07)</td><td rowspan="1" colspan="1">0.06 ± 0 (0.06−0.06)</td></tr><tr><td rowspan="1" colspan="1">UEW/<abbrev xmlns:xlink="http://www.w3.org/1999/xlink" xlink:title="snout–vent length" id="ABBRID0EWCBI" xlink:type="simple">SVL</abbrev></td><td rowspan="1" colspan="1">0.10 ± 0.01 (0.09−0.10)</td><td rowspan="1" colspan="1">0.09 ± 0.01 (0.08−0.09)</td><td rowspan="1" colspan="1">0.10 ± 0.01 (0.09−0.10)</td><td rowspan="1" colspan="1">0.08 ± 0.01 (0.07−0.08)</td></tr><tr><td rowspan="1" colspan="1">IOD/<abbrev xmlns:xlink="http://www.w3.org/1999/xlink" xlink:title="snout–vent length" id="ABBRID0EKDBI" xlink:type="simple">SVL</abbrev></td><td rowspan="1" colspan="1">0.10 ± 0.01 (0.10−0.11)</td><td rowspan="1" colspan="1">0.10 ± 0.01 (0.09−0.11)</td><td rowspan="1" colspan="1">0.09 ± 0.01 (0.09−0.10)</td><td rowspan="1" colspan="1">0.10 ± 0.01 (0.09−0.10)</td></tr><tr><td rowspan="1" colspan="1">
                    <abbrev xmlns:xlink="http://www.w3.org/1999/xlink" xlink:title="internarial distance" id="ABBRID0E5DBI" xlink:type="simple">IND</abbrev>/<abbrev xmlns:xlink="http://www.w3.org/1999/xlink" xlink:title="snout–vent length" id="ABBRID0ECEBI" xlink:type="simple">SVL</abbrev></td><td rowspan="1" colspan="1">0.09 ± 0.01 (0.08−0.09)</td><td rowspan="1" colspan="1">0.09 ± 0 (0.09−0.09)</td><td rowspan="1" colspan="1">0.08 ± 0 (0.08−0.08)</td><td rowspan="1" colspan="1">0.08 ± 0.01 (0.07−0.08)</td></tr><tr><td rowspan="1" colspan="1">TAL/<abbrev xmlns:xlink="http://www.w3.org/1999/xlink" xlink:title="snout–vent length" id="ABBRID0EWEBI" xlink:type="simple">SVL</abbrev></td><td rowspan="1" colspan="1">0.28 ± 0.01 (0.27−0.30)</td><td rowspan="1" colspan="1">0.28 ± 0.01 (0.27−0.28)</td><td rowspan="1" colspan="1">0.27 ± 0.01 (0.26−0.28)</td><td rowspan="1" colspan="1">0.27 ± 0.01 (0.26−0.27)</td></tr><tr><td rowspan="1" colspan="1">
                    <abbrev xmlns:xlink="http://www.w3.org/1999/xlink" xlink:title="foot length" id="ABBRID0EKFBI" xlink:type="simple">FL</abbrev>/<abbrev xmlns:xlink="http://www.w3.org/1999/xlink" xlink:title="snout–vent length" id="ABBRID0EOFBI" xlink:type="simple">SVL</abbrev></td><td rowspan="1" colspan="1">0.43 ± 0.01 (0.42−0.45)</td><td rowspan="1" colspan="1">0.43 ± 0 (0.43−0.43)</td><td rowspan="1" colspan="1">0.40 ± 0.01 (0.38−0.41)</td><td rowspan="1" colspan="1">0.42 ± 0.02 (0.40−0.43)</td></tr><tr><td rowspan="1" colspan="1">
                    <abbrev xmlns:xlink="http://www.w3.org/1999/xlink" xlink:title="hand length" id="ABBRID0ECGBI" xlink:type="simple">HAL</abbrev>/<abbrev xmlns:xlink="http://www.w3.org/1999/xlink" xlink:title="snout–vent length" id="ABBRID0EGGBI" xlink:type="simple">SVL</abbrev></td><td rowspan="1" colspan="1">0.30 ± 0.01 (0.29−0.31)</td><td rowspan="1" colspan="1">0.30 ± 0.01 (0.29−0.31)</td><td rowspan="1" colspan="1">0.27 ± 0.01 (0.27−0.28)</td><td rowspan="1" colspan="1">0.29 ± 0.02 (0.27−0.31)</td></tr><tr><td rowspan="1" colspan="1">3FD/<abbrev xmlns:xlink="http://www.w3.org/1999/xlink" xlink:title="snout–vent length" id="ABBRID0E1GBI" xlink:type="simple">SVL</abbrev></td><td rowspan="1" colspan="1">0.06 ± 0.01 (0.05−0.06)</td><td rowspan="1" colspan="1">0.06 ± 0 (0.06−0.06)</td><td rowspan="1" colspan="1">0.05 ± 0.01 (0.05−0.06)</td><td rowspan="1" colspan="1">0.05 ± 0.01 (0.05−0.06)</td></tr><tr><td rowspan="1" colspan="1">4TD/<abbrev xmlns:xlink="http://www.w3.org/1999/xlink" xlink:title="snout–vent length" id="ABBRID0EOHBI" xlink:type="simple">SVL</abbrev></td><td rowspan="1" colspan="1">0.05 ± 0 (0.05−0.05)</td><td rowspan="1" colspan="1">0.06 ± 0.01 (0.05−0.06)</td><td rowspan="1" colspan="1">0.05 ± 0.01 (0.04−0.05)</td><td rowspan="1" colspan="1">0.05 ± 0.01 (0.04−0.05)</td></tr><tr><td rowspan="1" colspan="1">
                    <abbrev xmlns:xlink="http://www.w3.org/1999/xlink" xlink:title="eye-nostril distance" id="ABBRID0ECIBI" xlink:type="simple">END</abbrev>/<abbrev xmlns:xlink="http://www.w3.org/1999/xlink" xlink:title="snout–vent length" id="ABBRID0EGIBI" xlink:type="simple">SVL</abbrev></td><td rowspan="1" colspan="1">0.12 ± 0.01 (0.12−0.13)</td><td rowspan="1" colspan="1">0.12 ± 0 (0.12−0.12)</td><td rowspan="1" colspan="1">0.12 ± 0.01 (0.11−0.13)</td><td rowspan="1" colspan="1">0.11 ± 0 (0.11−0.11)</td></tr><tr><td rowspan="1" colspan="1">TL/<abbrev xmlns:xlink="http://www.w3.org/1999/xlink" xlink:title="snout–vent length" id="ABBRID0E1IBI" xlink:type="simple">SVL</abbrev></td><td rowspan="1" colspan="1">0.53 ± 0.01 (0.51−0.55)</td><td rowspan="1" colspan="1">0.53 ± 0 (0.53−0.53)</td><td rowspan="1" colspan="1">0.51 ± 0.01 (0.49−0.51)</td><td rowspan="1" colspan="1">0.50 ± 0.03 (0.48−0.52)</td></tr><tr><td rowspan="1" colspan="1">
                    <abbrev xmlns:xlink="http://www.w3.org/1999/xlink" xlink:title="thigh length" id="ABBRID0EOJBI" xlink:type="simple">THL</abbrev>/<abbrev xmlns:xlink="http://www.w3.org/1999/xlink" xlink:title="snout–vent length" id="ABBRID0ESJBI" xlink:type="simple">SVL</abbrev></td><td rowspan="1" colspan="1">0.50 ± 0.02 (0.47−0.52)</td><td rowspan="1" colspan="1">0.50 ± 0.01 (0.50−0.51)</td><td rowspan="1" colspan="1">0.47 ± 0.01 (0.45−0.49)</td><td rowspan="1" colspan="1">0.47 ± 0.02 (0.46−0.49)</td></tr></tbody></table></table-wrap><p>Colour change was observed after (Fig. <xref ref-type="fig" rid="F5">5A−D, F</xref>) and before (Fig. <xref ref-type="fig" rid="F5">5E</xref>) human manipulation of the specimens. After manipulation, general colouration of individuals became darker and spots and blotches became more conspicuous. In preservative, individuals from the middle <abbrev xmlns:xlink="http://www.w3.org/1999/xlink" xlink:title="Purus-Madeira Interfluve" id="ABBRID0ELKBI" xlink:type="simple">PMI</abbrev> (Fig. <xref ref-type="fig" rid="F6">6A−C</xref>) had a larger number of dorsal spots and blotches in comparison to specimens from southern <abbrev xmlns:xlink="http://www.w3.org/1999/xlink" xlink:title="Purus-Madeira Interfluve" id="ABBRID0ETKBI" xlink:type="simple">PMI</abbrev> (Fig. <xref ref-type="fig" rid="F6">6D−F</xref>). Regarding ventral coloration in preservative, individuals from the middle <abbrev xmlns:xlink="http://www.w3.org/1999/xlink" xlink:title="Purus-Madeira Interfluve" id="ABBRID0E2KBI" xlink:type="simple">PMI</abbrev> (Fig. <xref ref-type="fig" rid="F7">7A−C</xref>) had a larger number of spots, which were concentrated on the belly. In the south, individuals had smaller ventral spots, and these were concentrated on the throat (Fig. <xref ref-type="fig" rid="F7">7D−F</xref>).</p><fig id="F6" position="float" orientation="portrait"><label>Figure 6.</label><caption><p>Colour in preservative of dorsum of <italic><tp:taxon-name><tp:taxon-name-part taxon-name-part-type="genus" reg="Scinax">Scinax</tp:taxon-name-part> <tp:taxon-name-part taxon-name-part-type="species" reg="onca">onca</tp:taxon-name-part></tp:taxon-name></italic> sp. n. Dorsal colour variation of preserved specimens of <italic><tp:taxon-name><tp:taxon-name-part taxon-name-part-type="genus" reg="Scinax">Scinax</tp:taxon-name-part> <tp:taxon-name-part taxon-name-part-type="species" reg="onca">onca</tp:taxon-name-part></tp:taxon-name></italic> sp. n. Specimens from middle (<bold>A−C</bold>) and southern (<bold>D−F</bold>) Purus-Madeira Interfluve, Brazilian Amazonia. <bold>A</bold> <named-content xmlns:xlink="http://www.w3.org/1999/xlink" content-type="dwc:institutional_code" xlink:type="simple">INPA-H</named-content> 34581, male, <abbrev xmlns:xlink="http://www.w3.org/1999/xlink" xlink:title="snout–vent length" id="ABBRID0EQMBI" xlink:type="simple">SVL</abbrev> 34.3 mm <bold>B</bold> <named-content xmlns:xlink="http://www.w3.org/1999/xlink" content-type="dwc:institutional_code" xlink:type="simple">INPA-H</named-content> 34583, female, <abbrev xmlns:xlink="http://www.w3.org/1999/xlink" xlink:title="snout–vent length" id="ABBRID0E2MBI" xlink:type="simple">SVL</abbrev> 35.5 mm <bold>C</bold> <named-content xmlns:xlink="http://www.w3.org/1999/xlink" content-type="dwc:institutional_code" xlink:type="simple">INPA-H</named-content> 34582 male, <abbrev xmlns:xlink="http://www.w3.org/1999/xlink" xlink:title="snout–vent length" id="ABBRID0EGNBI" xlink:type="simple">SVL</abbrev> 31.5 mm <bold>D</bold> <named-content xmlns:xlink="http://www.w3.org/1999/xlink" content-type="dwc:institutional_code" xlink:type="simple">INPA-H</named-content> 34594, male, <abbrev xmlns:xlink="http://www.w3.org/1999/xlink" xlink:title="snout–vent length" id="ABBRID0ERNBI" xlink:type="simple">SVL</abbrev> 32.6 mm <bold>E</bold> <named-content xmlns:xlink="http://www.w3.org/1999/xlink" content-type="dwc:institutional_code" xlink:type="simple">INPA-H</named-content> 34589, female, <abbrev xmlns:xlink="http://www.w3.org/1999/xlink" xlink:title="snout–vent length" id="ABBRID0E3NBI" xlink:type="simple">SVL</abbrev> 38.9 mm <bold>F</bold> <named-content xmlns:xlink="http://www.w3.org/1999/xlink" content-type="dwc:institutional_code" xlink:type="simple">INPA-H</named-content> 34593, male, <abbrev xmlns:xlink="http://www.w3.org/1999/xlink" xlink:title="snout–vent length" id="ABBRID0EHOBI" xlink:type="simple">SVL</abbrev> 34.5 mm.</p></caption><graphic xmlns:xlink="http://www.w3.org/1999/xlink" xlink:href="zookeys-706-137-g006.jpg" position="float" orientation="portrait" xlink:type="simple" id="oo_159444.jpg"/></fig><fig id="F7" position="float" orientation="portrait"><label>Figure 7.</label><caption><p>Colour in preservative of venter of <italic><tp:taxon-name><tp:taxon-name-part taxon-name-part-type="genus" reg="Scinax">Scinax</tp:taxon-name-part> <tp:taxon-name-part taxon-name-part-type="species" reg="onca">onca</tp:taxon-name-part></tp:taxon-name></italic> sp. n. Ventral colour variation of preserved specimens of <italic><tp:taxon-name><tp:taxon-name-part taxon-name-part-type="genus" reg="Scinax">Scinax</tp:taxon-name-part> <tp:taxon-name-part taxon-name-part-type="species" reg="onca">onca</tp:taxon-name-part></tp:taxon-name></italic> sp. n. Specimens from middle (<bold>A−C</bold>) and southern (<bold>D−F</bold>) Purus-Madeira Interfluve, Brazilian Amazonia. <bold>A</bold> <named-content xmlns:xlink="http://www.w3.org/1999/xlink" content-type="dwc:institutional_code" xlink:type="simple">INPA-H</named-content> 34583, female, <abbrev xmlns:xlink="http://www.w3.org/1999/xlink" xlink:title="snout–vent length" id="ABBRID0EZPBI" xlink:type="simple">SVL</abbrev> 35.5 mm <bold>B</bold> <named-content xmlns:xlink="http://www.w3.org/1999/xlink" content-type="dwc:institutional_code" xlink:type="simple">INPA-H</named-content> 34582, male, <abbrev xmlns:xlink="http://www.w3.org/1999/xlink" xlink:title="snout–vent length" id="ABBRID0EEQBI" xlink:type="simple">SVL</abbrev> 31.5 mm <bold>C</bold> <named-content xmlns:xlink="http://www.w3.org/1999/xlink" content-type="dwc:institutional_code" xlink:type="simple">INPA-H</named-content> 34581 male, <abbrev xmlns:xlink="http://www.w3.org/1999/xlink" xlink:title="snout–vent length" id="ABBRID0EPQBI" xlink:type="simple">SVL</abbrev> 34.3 mm <bold>D</bold> <named-content xmlns:xlink="http://www.w3.org/1999/xlink" content-type="dwc:institutional_code" xlink:type="simple">INPA-H</named-content> 34588, male, <abbrev xmlns:xlink="http://www.w3.org/1999/xlink" xlink:title="snout–vent length" id="ABBRID0E1QBI" xlink:type="simple">SVL</abbrev> 34.1 mm <bold>E</bold> <named-content xmlns:xlink="http://www.w3.org/1999/xlink" content-type="dwc:institutional_code" xlink:type="simple">INPA-H</named-content> 34593, male, <abbrev xmlns:xlink="http://www.w3.org/1999/xlink" xlink:title="snout–vent length" id="ABBRID0EFRBI" xlink:type="simple">SVL</abbrev> 34.5 mm <bold>F</bold> <named-content xmlns:xlink="http://www.w3.org/1999/xlink" content-type="dwc:institutional_code" xlink:type="simple">INPA-H</named-content> 34589, female, <abbrev xmlns:xlink="http://www.w3.org/1999/xlink" xlink:title="snout–vent length" id="ABBRID0EQRBI" xlink:type="simple">SVL</abbrev> 38.9 mm.</p></caption><graphic xmlns:xlink="http://www.w3.org/1999/xlink" xlink:href="zookeys-706-137-g007.jpg" position="float" orientation="portrait" xlink:type="simple" id="oo_159445.jpg"/></fig></tp:treatment-sec><tp:treatment-sec sec-type="Vocalization" id="SECID0EZRBI"><title>Vocalization.</title><p>The advertisement call of <italic><tp:taxon-name><tp:taxon-name-part taxon-name-part-type="genus" reg="Scinax">Scinax</tp:taxon-name-part> <tp:taxon-name-part taxon-name-part-type="species" reg="onca">onca</tp:taxon-name-part></tp:taxon-name></italic> sp. n. consists of a single short multipulsed note (Fig. <xref ref-type="fig" rid="F8">8</xref>). Quantitative call parameters are as follows (range followed by mean ± standard deviation in parentheses): call duration, 102–121 ms (110 ± 5, n = 15); silent interval between calls 526–1844 ms (1089 ± 438, n = 15), pulses/call 16–18 (16.8 ± 0.8, n = 15); dominant frequency 1572−1594 Hz (1573 ± 6, n = 15). Calls were repeated at an approximate rate of 16 notes per minute.</p><fig id="F8" position="float" orientation="portrait"><label>Figure 8.</label><caption><p>Advertisement call of <italic><tp:taxon-name><tp:taxon-name-part taxon-name-part-type="genus" reg="Scinax">Scinax</tp:taxon-name-part> <tp:taxon-name-part taxon-name-part-type="species" reg="onca">onca</tp:taxon-name-part></tp:taxon-name></italic> sp. n. Spectrogram (<bold>A</bold>) and oscillogram (<bold>B</bold>) of an advertisement call of <italic><tp:taxon-name><tp:taxon-name-part taxon-name-part-type="genus" reg="Scinax">Scinax</tp:taxon-name-part> <tp:taxon-name-part taxon-name-part-type="species" reg="onca">onca</tp:taxon-name-part></tp:taxon-name></italic> sp. n. The specimen (<named-content xmlns:xlink="http://www.w3.org/1999/xlink" content-type="dwc:institutional_code" xlink:type="simple">INPA-H</named-content> 26624, <abbrev xmlns:xlink="http://www.w3.org/1999/xlink" xlink:title="snout–vent length" id="ABBRID0EVTBI" xlink:type="simple">SVL</abbrev> 32.1 mm) was recorded in Floresta Estadual Tapauá Reserve, middle Purus-Madeira Interfluve, Amazonas, Brazil <bold>C</bold> A series with eleven calls. Air temperature not measured.</p></caption><graphic xmlns:xlink="http://www.w3.org/1999/xlink" xlink:href="zookeys-706-137-g008.jpg" position="float" orientation="portrait" xlink:type="simple" id="oo_159446.jpg"/></fig></tp:treatment-sec><tp:treatment-sec sec-type="description" id="SECID0EAUBI"><title>Tadpole description.</title><p>The following description is based on six tadpoles (Stage 37) of the lot <named-content xmlns:xlink="http://www.w3.org/1999/xlink" content-type="dwc:institutional_code" xlink:type="simple">INPA-H</named-content> 35411. Total length 34.6−38.3 mm (37 ± 1.5, n = 6), body length 9.1−10.5 mm (9.8 ± 0.5, n = 6), and tail length 24.6−28.7 mm (27 ± 1.5, n = 5). Body ovoid in dorsal view, triangular in lateral view (Fig. <xref ref-type="fig" rid="F9">9</xref>). Snout rounded in <!--PageBreak--><!--PageBreak-->dorsal and lateral view, distinct from body. Nostrils large, rounded, positioned and directed dorsally, eye-nostril distance represents 63−88% (74 ± 9, n = 6) of eye diameter. Inter nostril distance represents 62−70% (65 ± 3, n = 6) of inter orbital distance. Eyes large, positioned and directed laterally, with diameter 15−19 % (17 ± 1, n = 6) of body length. Spiracle tube single, sinistral, visible from dorsal view, inner wall and ventral right wall of the tube free from the body. Tail higher than body, point of maximum height of tail about half tail length. Tail musculature visible. Dorsal fin emerging nearly in the middle of the body, rising moderately, descending gradually to flagellum. Ventral fin approximately of the same height and shape as the dorsal fin. Cloacal tube positioned above the margin of the lower fin. Oral disc located anteroventrally, emarginated laterally, protuberant when closed (Fig. <xref ref-type="fig" rid="F10">10</xref>). Upper labium with uniseriate marginal papillae on distal portion and two rows of papillae (with small median gap) close to mouth angle. Lower labium with triseriate marginal papillae close to mouth angle and biseriate papillae on medial portion. Papillae are long, rounded on tip, distributed irregularly. Jaw sheaths moderately robust and serrated, upper jaw M-shaped and lower jaw V-shaped. Labial tooth row formula 2(2)/3(1). The row A-1 nearly the <!--PageBreak-->same length of A-2, P-2 slightly longer than P-1, P-3 shorter than P-1 and P-2. The gap in P-1 approximately the same length of the gap in A-2.</p><fig id="F9" position="float" orientation="portrait"><label>Figure 9.</label><caption><p>Tadpole of <italic><tp:taxon-name><tp:taxon-name-part taxon-name-part-type="genus" reg="Scinax">Scinax</tp:taxon-name-part> <tp:taxon-name-part taxon-name-part-type="species" reg="onca">onca</tp:taxon-name-part></tp:taxon-name></italic> sp. n. from the middle Purus-Madeira Interfluve (lot <named-content xmlns:xlink="http://www.w3.org/1999/xlink" content-type="dwc:institutional_code" xlink:type="simple">INPA-H</named-content> 35411). Specimen collected at kilometre 350 of the BR-319 highway, municipality of Beruri, State of Amazonas, Brazil. From top to bottom: dorsal, ventral, and lateral views of preserved tadpole in developmental Stage 37. Scale bar 5 mm.</p></caption><graphic xmlns:xlink="http://www.w3.org/1999/xlink" xlink:href="zookeys-706-137-g009.jpg" position="float" orientation="portrait" xlink:type="simple" id="oo_159447.jpg"/></fig><fig id="F10" position="float" orientation="portrait"><label>Figure 10.</label><caption><p>Oral disc of the tadpole of <italic><tp:taxon-name><tp:taxon-name-part taxon-name-part-type="genus" reg="Scinax">Scinax</tp:taxon-name-part> <tp:taxon-name-part taxon-name-part-type="species" reg="onca">onca</tp:taxon-name-part></tp:taxon-name></italic> sp. n. (lot <named-content xmlns:xlink="http://www.w3.org/1999/xlink" content-type="dwc:institutional_code" xlink:type="simple">INPA-H</named-content> 35411; developmental Stage 37). Left: ventrolateral and right: ventral view. The tadpole was collected in the middle Purus-Madeira Interfluve, at the kilometre 350 of the BR-319 highway, municipality of Beruri, State of Amazonas, Brazil. Scale bar 2 mm.</p></caption><graphic xmlns:xlink="http://www.w3.org/1999/xlink" xlink:href="zookeys-706-137-g010.jpg" position="float" orientation="portrait" xlink:type="simple" id="oo_159448.jpg"/></fig><p>In life, dorsal and lateral surfaces of body silvery-green. Fins silvery-green, translucent, having dark grey spots. In preservative, dorsum of body uniformly grey-brown. A dark brown eye-snout stripe and dark brown interorbital blotch present. Fins translucent with small to large irregular diffuse dark brown spots. Tail musculature light brown. Ventral surfaces of the body white, slightly transparent.</p></tp:treatment-sec><tp:treatment-sec sec-type="etymology" id="SECID0ETWBI"><title>Etymology.</title><p>The specific name <italic><tp:taxon-name><tp:taxon-name-part taxon-name-part-type="species" reg="onca">onca</tp:taxon-name-part></tp:taxon-name></italic> refers to the Brazilian common name for the jaguar <italic><tp:taxon-name><tp:taxon-name-part taxon-name-part-type="genus" reg="Pantera">Pantera</tp:taxon-name-part> <tp:taxon-name-part taxon-name-part-type="species" reg="onca">onca</tp:taxon-name-part></tp:taxon-name></italic> (Linnaeus, 1758) due the blotchy colour pattern of the new species. Furthermore, the specific name is a reference to frequent encounters of <italic><tp:taxon-name><tp:taxon-name-part taxon-name-part-type="genus" reg="Pantera">P.</tp:taxon-name-part> <tp:taxon-name-part taxon-name-part-type="species" reg="onca">onca</tp:taxon-name-part></tp:taxon-name></italic> during the fieldwork in the <abbrev xmlns:xlink="http://www.w3.org/1999/xlink" xlink:title="Purus-Madeira Interfluve" id="ABBRID0EZXBI" xlink:type="simple">PMI</abbrev>. The name is used as a noun in apposition.</p></tp:treatment-sec><tp:treatment-sec sec-type="distribution" id="SECID0E4XBI"><title>Distribution, ecology, and threat status.</title><p>
            <italic><tp:taxon-name><tp:taxon-name-part taxon-name-part-type="genus" reg="Scinax">Scinax</tp:taxon-name-part> <tp:taxon-name-part taxon-name-part-type="species" reg="onca">onca</tp:taxon-name-part></tp:taxon-name></italic> sp. n. is an exclusive forest dweller, known from two small areas located in the middle section of the <abbrev xmlns:xlink="http://www.w3.org/1999/xlink" xlink:title="Purus-Madeira Interfluve" id="ABBRID0EOYBI" xlink:type="simple">PMI</abbrev> (State of Amazonas, Brazil), and two small areas lying in southern part of <abbrev xmlns:xlink="http://www.w3.org/1999/xlink" xlink:title="Purus-Madeira Interfluve" id="ABBRID0ESYBI" xlink:type="simple">PMI</abbrev>, close to municipality of Porto Velho (Rondônia, Brazil). The maximum straight distance between the localities is around 500 km (Fig. <xref ref-type="fig" rid="F1">1</xref>). The middle <abbrev xmlns:xlink="http://www.w3.org/1999/xlink" xlink:title="Purus-Madeira Interfluve" id="ABBRID0E1YBI" xlink:type="simple">PMI</abbrev> is covered by tropical lowland <!--PageBreak-->rainforest characterized by closed canopy with emergent trees whereas the southern part has a more open lowland rainforest formation with frequent palm trees.</p><p>The new species is an explosive breeder. All specimens were encountered after (or during) heavy rains when aggregated at middle-sized or large temporary forest ponds. The ponds were not connected to streams. The males were calling from shrubs growing in or next to the water. Calling males adopted both horizontal and vertical positions on leaves and shrub trunks ca. 50–200 cm above the ground. Other tree frogs found in sympatry with <italic><tp:taxon-name><tp:taxon-name-part taxon-name-part-type="genus" reg="Scinax">S.</tp:taxon-name-part> <tp:taxon-name-part taxon-name-part-type="species" reg="onca">onca</tp:taxon-name-part></tp:taxon-name></italic> sp. n. included <italic><tp:taxon-name><tp:taxon-name-part taxon-name-part-type="genus" reg="Dendropsophus">Dendropsophus</tp:taxon-name-part> <tp:taxon-name-part taxon-name-part-type="species" reg="leucophyllatus">leucophyllatus</tp:taxon-name-part></tp:taxon-name></italic> (Beireis, 1783), <italic><tp:taxon-name><tp:taxon-name-part taxon-name-part-type="genus" reg="Dendropsophus">D.</tp:taxon-name-part> <tp:taxon-name-part taxon-name-part-type="species" reg="marmoratus">marmoratus</tp:taxon-name-part></tp:taxon-name></italic> (Laurenti, 1768), <italic><tp:taxon-name><tp:taxon-name-part taxon-name-part-type="genus" reg="Dendropsophus">D.</tp:taxon-name-part> <tp:taxon-name-part taxon-name-part-type="species" reg="minutus">minutus</tp:taxon-name-part></tp:taxon-name></italic> (Peters, 1872), <italic><tp:taxon-name><tp:taxon-name-part taxon-name-part-type="genus" reg="Dendropsophus">D.</tp:taxon-name-part> <tp:taxon-name-part taxon-name-part-type="species" reg="parviceps">parviceps</tp:taxon-name-part></tp:taxon-name></italic> (Boulenger, <!--PageBreak-->1882), <italic><tp:taxon-name><tp:taxon-name-part taxon-name-part-type="genus" reg="Dendropsophus">D.</tp:taxon-name-part> <tp:taxon-name-part taxon-name-part-type="species" reg="rhodopeplus">rhodopeplus</tp:taxon-name-part></tp:taxon-name></italic> (Boulenger, 1882), <italic><tp:taxon-name><tp:taxon-name-part taxon-name-part-type="genus" reg="Dendropsophus">D.</tp:taxon-name-part> <tp:taxon-name-part taxon-name-part-type="species" reg="sarayacuensis">sarayacuensis</tp:taxon-name-part></tp:taxon-name></italic> (Shreve, 1935), <italic><tp:taxon-name><tp:taxon-name-part taxon-name-part-type="genus" reg="Phyllomedusa">Phyllomedusa</tp:taxon-name-part> <tp:taxon-name-part taxon-name-part-type="species" reg="vaillantii">vaillantii</tp:taxon-name-part></tp:taxon-name></italic> Boulenger, 1882, and <italic><tp:taxon-name><tp:taxon-name-part taxon-name-part-type="genus" reg="Scinax">Scinax</tp:taxon-name-part></tp:taxon-name></italic> sp. 7 (<italic>sensu</italic> <xref ref-type="bibr" rid="B24">Ferrão et al. 2016</xref>).</p><p>Based on the sparse data available and due to threats, it is suggested that <italic><tp:taxon-name><tp:taxon-name-part taxon-name-part-type="genus" reg="Scinax">S.</tp:taxon-name-part> <tp:taxon-name-part taxon-name-part-type="species" reg="onca">onca</tp:taxon-name-part></tp:taxon-name></italic> sp. n. be classified as “Data Deficient” according to the IUCN red list criteria (<xref ref-type="bibr" rid="B35">IUCN 2016</xref>). It is necessary to stress out, however, that the known range of the new species is seriously threatened by the planned reconstruction of the Trans-Amazonian highway BR-319 connecting Manaus and Porto Velho. This initiative will facilitate human migration from the “Arc of Deforestation” in southern Rondônia to the <abbrev xmlns:xlink="http://www.w3.org/1999/xlink" xlink:title="Purus-Madeira Interfluve" id="ABBRID0E13BI" xlink:type="simple">PMI</abbrev> (<xref ref-type="bibr" rid="B23">Fearnside and Graça 2006</xref>). According to recent predictions, this immigration could result in the deforestation of up 5.4 million hectares of mostly undisturbed rainforests between 2012 and 2050 (<xref ref-type="bibr" rid="B44">Maldonado et al. 2012</xref>). Three of four known <italic><tp:taxon-name><tp:taxon-name-part taxon-name-part-type="genus" reg="Scinax">S.</tp:taxon-name-part> <tp:taxon-name-part taxon-name-part-type="species" reg="onca">onca</tp:taxon-name-part></tp:taxon-name></italic> sp. n. localities occur in the area of predicted deforestation. Only the fourth locality lies within the Floresta Tapauá Reserve, which can serve as refuge for this and other species.</p><!--PageBreak--><!--PageBreak--></tp:treatment-sec><tp:treatment-sec><!--Section generated to contain objects referenced in tp:taxon-treatment.--><fig id="F2" position="float" orientation="portrait"><label>Figure 2.</label><caption><p>Holotype of <italic><tp:taxon-name><tp:taxon-name-part taxon-name-part-type="genus" reg="Scinax">Scinax</tp:taxon-name-part> <tp:taxon-name-part taxon-name-part-type="species" reg="onca">onca</tp:taxon-name-part></tp:taxon-name></italic> sp. n. Dorsal and ventral view of the preserved holotype of <italic><tp:taxon-name><tp:taxon-name-part taxon-name-part-type="genus" reg="Scinax">S.</tp:taxon-name-part> <tp:taxon-name-part taxon-name-part-type="species" reg="onca">onca</tp:taxon-name-part></tp:taxon-name></italic> sp. n. <abbrev xmlns:xlink="http://www.w3.org/1999/xlink" content-type="institution" xlink:title="Collection of amphibians and reptiles of Instituto Nacional de Pesquisas da Amazônia, in Manaus, Brazil" id="ABBRID0EMQAE" xlink:type="simple">INPA-H</abbrev> 34584 from middle Purus-Madeira Interfluve, at the kilometre 350 of the BR-319 highway, municipality of Beruri, State of Amazonas, Brazil. Scale bar 5 mm.</p></caption><graphic xmlns:xlink="http://www.w3.org/1999/xlink" xlink:href="zookeys-706-137-g002.jpg" position="float" orientation="portrait" xlink:type="simple" id="oo_159440.jpg"/></fig><fig id="F1" position="float" orientation="portrait"><label>Figure 1.</label><caption><p>Distribution of <italic><tp:taxon-name><tp:taxon-name-part taxon-name-part-type="genus" reg="Scinax">Scinax</tp:taxon-name-part> <tp:taxon-name-part taxon-name-part-type="species" reg="onca">onca</tp:taxon-name-part></tp:taxon-name></italic> sp. n. and <italic><tp:taxon-name><tp:taxon-name-part taxon-name-part-type="genus" reg="Scinax">Scinax</tp:taxon-name-part> <tp:taxon-name-part taxon-name-part-type="species" reg="iquitorum">iquitorum</tp:taxon-name-part></tp:taxon-name></italic> in Brazilian Amazonia. Yellow star: <bold>A</bold> type locality of <italic><tp:taxon-name><tp:taxon-name-part taxon-name-part-type="genus" reg="Scinax">S.</tp:taxon-name-part> <tp:taxon-name-part taxon-name-part-type="species" reg="onca">onca</tp:taxon-name-part></tp:taxon-name></italic> sp. n., kilometre 350 of the BR-319 Highway, municipality of Beruri, State of Amazonas. Yellow circles: <bold>B</bold> paratype locality of <italic><tp:taxon-name><tp:taxon-name-part taxon-name-part-type="genus" reg="Scinax">S.</tp:taxon-name-part> <tp:taxon-name-part taxon-name-part-type="species" reg="onca">onca</tp:taxon-name-part></tp:taxon-name></italic> sp. n., Floresta Estadual Tapauá Reserve, municipality of Tapauá, State of Amazonas <bold>C–D</bold> paratype localities of <italic><tp:taxon-name><tp:taxon-name-part taxon-name-part-type="genus" reg="Scinax">S.</tp:taxon-name-part> <tp:taxon-name-part taxon-name-part-type="species" reg="onca">onca</tp:taxon-name-part></tp:taxon-name></italic> sp. n., municipality of Porto Velho, State of Rondônia. White triangles: <bold>E</bold> record of <italic><tp:taxon-name><tp:taxon-name-part taxon-name-part-type="genus" reg="Scinax">S.</tp:taxon-name-part> <tp:taxon-name-part taxon-name-part-type="species" reg="iquitorum">iquitorum</tp:taxon-name-part></tp:taxon-name></italic> near southern distribution of <italic><tp:taxon-name><tp:taxon-name-part taxon-name-part-type="genus" reg="Scinax">S.</tp:taxon-name-part> <tp:taxon-name-part taxon-name-part-type="species" reg="onca">onca</tp:taxon-name-part></tp:taxon-name></italic> sp. n. according <xref ref-type="bibr" rid="B45">Melo-Sampaio and Souza (2015)</xref>, municipality of Plácido de Castro, State of Acre, Brazil <bold>F</bold> record of <italic><tp:taxon-name><tp:taxon-name-part taxon-name-part-type="genus" reg="Scinax">S.</tp:taxon-name-part> <tp:taxon-name-part taxon-name-part-type="species" reg="iquitorum">iquitorum</tp:taxon-name-part></tp:taxon-name></italic> according <xref ref-type="bibr" rid="B43">Machado et al. (2015)</xref>, municipality of Cruzeiro do Sul, State of Acre, Brazil.</p></caption><graphic xmlns:xlink="http://www.w3.org/1999/xlink" xlink:href="zookeys-706-137-g001.jpg" position="float" orientation="portrait" xlink:type="simple" id="oo_159439.jpg"/></fig></tp:treatment-sec><ref-list><ref id="B1"><mixed-citation xmlns:xlink="http://www.w3.org/1999/xlink" xlink:type="simple">
          <person-group><name name-style="western"><surname>Almeida</surname><given-names>AP</given-names></name><name name-style="western"><surname>Carvalho</surname><given-names>VT</given-names></name><name name-style="western"><surname>Gordo</surname><given-names>M</given-names></name></person-group> (<year>2015</year>) <article-title>Levantamento da herpetofauna em cinco Unidades de conservação na região do Interflúvio Madeira-Purus, estado do Amazonas.</article-title> In: <person-group><name name-style="western"><surname>Gordo</surname><given-names>M</given-names></name><name name-style="western"><surname>Pereira</surname><given-names>HS</given-names></name></person-group> (<role>Eds</role>) <issue-title>Unidades de Conservação do Amazonas no interflúvio Purus-Madeira: Diagnóstico Biológico.</issue-title> <source>EDUA Press, Manaus</source>, <fpage>117</fpage>–<lpage>148</lpage>.</mixed-citation></ref><ref id="B24"><mixed-citation xmlns:xlink="http://www.w3.org/1999/xlink" xlink:type="simple">
          <person-group><name name-style="western"><surname>Ferrão</surname><given-names>M</given-names></name><name name-style="western"><surname>Colatreli</surname><given-names>O</given-names></name><name name-style="western"><surname>Fraga</surname><given-names>R</given-names></name><name name-style="western"><surname>Kaefer</surname><given-names>IL</given-names></name><name name-style="western"><surname>Moravec</surname><given-names>J</given-names></name><name name-style="western"><surname>Lima</surname><given-names>AP</given-names></name></person-group> (<year>2016</year>) High species richness of <italic><tp:taxon-name><tp:taxon-name-part taxon-name-part-type="genus">Scinax</tp:taxon-name-part></tp:taxon-name></italic> Treefrogs (<tp:taxon-name><tp:taxon-name-part taxon-name-part-type="family">Hylidae</tp:taxon-name-part></tp:taxon-name>) in a threatened amazonian landscape revealed by an integrative approach. PLoS ONE 11(11): e0165679. <ext-link xlink:type="simple" ext-link-type="doi" xlink:href="10.1371/journal.pone.0165679">https://doi.org/10.1371/journal.pone.0165679</ext-link></mixed-citation></ref><ref id="B45"><mixed-citation xmlns:xlink="http://www.w3.org/1999/xlink" xlink:type="simple">
          <person-group><name name-style="western"><surname>Melo-Sampaio</surname><given-names>PR</given-names></name><name name-style="western"><surname>Souza</surname><given-names>M</given-names></name></person-group> (<year>2015</year>) <article-title>New and noteworthy distributional records of treefrogs (<tp:taxon-name><tp:taxon-name-part taxon-name-part-type="order">Anura</tp:taxon-name-part></tp:taxon-name>) from southwestern Amazonia.</article-title> <source>Check List</source> <volume>11</volume>: <fpage>1</fpage>–<lpage>7</lpage>. <ext-link xlink:type="simple" ext-link-type="doi" xlink:href="10.15560/11.4.1681">https://doi.org/10.15560/11.4.1681</ext-link></mixed-citation></ref><ref id="B43"><mixed-citation xmlns:xlink="http://www.w3.org/1999/xlink" xlink:type="simple">
          <person-group><name name-style="western"><surname>Machado</surname><given-names>DC</given-names></name><name name-style="western"><surname>Machado</surname><given-names>RA</given-names></name><name name-style="western"><surname>Paiva</surname><given-names>D</given-names></name><name name-style="western"><surname>Moravec</surname><given-names>J</given-names></name></person-group> (<year>2015</year>) <article-title>First record of <italic><tp:taxon-name><tp:taxon-name-part taxon-name-part-type="genus">Scinax</tp:taxon-name-part> <tp:taxon-name-part taxon-name-part-type="species">iquitorum</tp:taxon-name-part></tp:taxon-name></italic> Moravec, Tuanama, Pérez-Peña &amp; Lehr, 2009, from Brazil.</article-title> <source>Herpetozoa</source> <volume>27</volume>: <fpage>189</fpage>–<lpage>190</lpage>.</mixed-citation></ref><ref id="B21"><mixed-citation xmlns:xlink="http://www.w3.org/1999/xlink" xlink:type="simple">
          <person-group><name name-style="western"><surname>Faivovich</surname><given-names>J</given-names></name></person-group> (<year>2002</year>) <article-title>A cladistic analysis of <italic><tp:taxon-name><tp:taxon-name-part taxon-name-part-type="genus">Scinax</tp:taxon-name-part></tp:taxon-name></italic> (<tp:taxon-name><tp:taxon-name-part taxon-name-part-type="order">Anura</tp:taxon-name-part></tp:taxon-name>: <tp:taxon-name><tp:taxon-name-part taxon-name-part-type="family">Hylidae</tp:taxon-name-part></tp:taxon-name>).</article-title> <source>Cladistic</source> <volume>18</volume>(<issue>4</issue>): <fpage>367</fpage>–<lpage>393</lpage>. <ext-link xlink:type="simple" ext-link-type="doi" xlink:href="10.1111/j.1096-0031.2002.tb00157.x">https://doi.org/10.1111/j.1096-0031.2002.tb00157.x</ext-link></mixed-citation></ref><ref id="B20"><mixed-citation xmlns:xlink="http://www.w3.org/1999/xlink" xlink:type="simple">
          <person-group><name name-style="western"><surname>Duellman</surname><given-names>WE</given-names></name><name name-style="western"><surname>Marion</surname><given-names>AB</given-names></name><name name-style="western"><surname>Hedges</surname><given-names>SB</given-names></name></person-group> (<year>2016</year>) Phylogenetics, classification, and biogeography of the treefrogs (<tp:taxon-name><tp:taxon-name-part taxon-name-part-type="class">Amphibia</tp:taxon-name-part></tp:taxon-name>: <tp:taxon-name><tp:taxon-name-part taxon-name-part-type="order">Anura</tp:taxon-name-part></tp:taxon-name>: Arboranae). Zootaxa 4104(1): 1–681 109. <ext-link xlink:type="simple" ext-link-type="doi" xlink:href="10.11646/zootaxa.4104.1.1">https://doi.org/10.11646/zootaxa.4104.1.1</ext-link></mixed-citation></ref><ref id="B57"><mixed-citation xmlns:xlink="http://www.w3.org/1999/xlink" xlink:type="simple">
          <person-group><name name-style="western"><surname>Sturaro</surname><given-names>MJ</given-names></name><name name-style="western"><surname>Peloso</surname><given-names>PLV</given-names></name></person-group> (<year>2014</year>) <article-title>A new species of <italic><tp:taxon-name><tp:taxon-name-part taxon-name-part-type="genus">Scinax</tp:taxon-name-part></tp:taxon-name></italic> Wagler, 1830 (<tp:taxon-name><tp:taxon-name-part taxon-name-part-type="order">Anura</tp:taxon-name-part></tp:taxon-name>: <tp:taxon-name><tp:taxon-name-part taxon-name-part-type="family">Hylidae</tp:taxon-name-part></tp:taxon-name>) from the Middle Amazon River Basin, Brazil.</article-title> <source>Papéis Avulsos de Zoologia</source> <volume>54</volume>: <fpage>9</fpage>–<lpage>23</lpage>. <ext-link xlink:type="simple" ext-link-type="doi" xlink:href="10.1590/0031-1049.2014.54.02">https://doi.org/10.1590/0031-1049.2014.54.02</ext-link></mixed-citation></ref><ref id="B7"><mixed-citation xmlns:xlink="http://www.w3.org/1999/xlink" xlink:type="simple">
          <person-group><name name-style="western"><surname>Brusquetti</surname><given-names>F</given-names></name><name name-style="western"><surname>Jansen</surname><given-names>M</given-names></name><name name-style="western"><surname>Barrio-Amorós</surname><given-names>CL</given-names></name><name name-style="western"><surname>Segalla</surname><given-names>MV</given-names></name><name name-style="western"><surname>Haddad</surname><given-names>CFB</given-names></name></person-group> (<year>2014</year>) <article-title>Taxonomic review of <italic><tp:taxon-name><tp:taxon-name-part taxon-name-part-type="genus">Scinax</tp:taxon-name-part> <tp:taxon-name-part taxon-name-part-type="species">fuscomarginatus</tp:taxon-name-part></tp:taxon-name></italic> (Lutz, 1925) and related species (<tp:taxon-name><tp:taxon-name-part taxon-name-part-type="order">Anura</tp:taxon-name-part></tp:taxon-name>; <tp:taxon-name><tp:taxon-name-part taxon-name-part-type="family">Hylidae</tp:taxon-name-part></tp:taxon-name>).</article-title> <source>Zoological Journal of the Linnean Society</source> <volume>171</volume>: <fpage>783</fpage>–<lpage>821</lpage>. <ext-link xlink:type="simple" ext-link-type="doi" xlink:href="10.1111/zoj.12148">https://doi.org/10.1111/zoj.12148</ext-link></mixed-citation></ref><ref id="B28"><mixed-citation xmlns:xlink="http://www.w3.org/1999/xlink" xlink:type="simple">
          <person-group><name name-style="western"><surname>Frost</surname><given-names>DR</given-names></name></person-group> (<year>2017</year>) Amphibian Species of the World: An Online Reference. Version 6.0 (20 June 2017). Electronic Database accessible at <ext-link xlink:type="simple" ext-link-type="uri" xlink:href="http://research.amnh.org/herpetology/amphibia/index.html">http://research.amnh.org/herpetology/amphibia/index.html</ext-link>. American Museum of Natural History, New York, USA.</mixed-citation></ref><ref id="B12"><mixed-citation xmlns:xlink="http://www.w3.org/1999/xlink" xlink:type="simple">
          <person-group><name name-style="western"><surname>Duellman</surname><given-names>WE</given-names></name></person-group> (<year>1972</year>) A new species of <italic><tp:taxon-name><tp:taxon-name-part taxon-name-part-type="genus">Hyla</tp:taxon-name-part></tp:taxon-name></italic> from Amazonian Ecuador. Copeia 1972: 265−271. <ext-link xlink:type="simple" ext-link-type="doi" xlink:href="10.2307/1442487">https://doi.org/10.2307/1442487</ext-link></mixed-citation></ref><ref id="B51"><mixed-citation xmlns:xlink="http://www.w3.org/1999/xlink" xlink:type="simple">
          <person-group><name name-style="western"><surname>Pyburn</surname><given-names>WF</given-names></name></person-group> (<year>1973</year>) <article-title>A new hylid frog from the Llanos of Colombia.</article-title> <source>Journal of Herpetology</source> <volume>7</volume>: <fpage>297</fpage>–<lpage>301</lpage>. <ext-link xlink:type="simple" ext-link-type="doi" xlink:href="10.2307/1563014">https://doi.org/10.2307/1563014</ext-link></mixed-citation></ref><ref id="B16"><mixed-citation xmlns:xlink="http://www.w3.org/1999/xlink" xlink:type="simple">
          <person-group><name name-style="western"><surname>Duellman</surname><given-names>WE</given-names></name><name name-style="western"><surname>Wiens</surname><given-names>JJ</given-names></name></person-group> (<year>1992</year>) <article-title>The status of the hylid frog genus <italic><tp:taxon-name><tp:taxon-name-part taxon-name-part-type="genus">Ololygon</tp:taxon-name-part></tp:taxon-name></italic> and the recognition of <italic><tp:taxon-name><tp:taxon-name-part taxon-name-part-type="genus">Scinax</tp:taxon-name-part></tp:taxon-name></italic> Wagler, 1830.</article-title> <source>Occasional Papers of the Museum of Natural History, University of Kansas</source> <volume>151</volume>: <fpage>1</fpage>–<lpage>23</lpage>.</mixed-citation></ref><ref id="B40"><mixed-citation xmlns:xlink="http://www.w3.org/1999/xlink" xlink:type="simple">
          <person-group><name name-style="western"><surname>Lescure</surname><given-names>J</given-names></name><name name-style="western"><surname>Marty</surname><given-names>C</given-names></name></person-group> (<year>2000</year>) <article-title>Atlas des Amphibiens de Guyane. Collections Patrimoines Naturels.</article-title> <source>Paris</source> <volume>45</volume>: <fpage>1</fpage>–<lpage>388</lpage>.</mixed-citation></ref><ref id="B41"><mixed-citation xmlns:xlink="http://www.w3.org/1999/xlink" xlink:type="simple">
          <person-group><name name-style="western"><surname>Lima</surname><given-names>LP</given-names></name><name name-style="western"><surname>Bastos</surname><given-names>RP</given-names></name><name name-style="western"><surname>Giaretta</surname><given-names>AA</given-names></name></person-group> (<year>2004</year>) <article-title>A new <italic><tp:taxon-name><tp:taxon-name-part taxon-name-part-type="genus">Scinax</tp:taxon-name-part></tp:taxon-name></italic> Wagler, 1830 of the <italic><tp:taxon-name><tp:taxon-name-part taxon-name-part-type="genus">S.</tp:taxon-name-part> <tp:taxon-name-part taxon-name-part-type="species">rostratus</tp:taxon-name-part></tp:taxon-name></italic> group from Central Brazil (<tp:taxon-name><tp:taxon-name-part taxon-name-part-type="class">Amphibia</tp:taxon-name-part></tp:taxon-name>, <tp:taxon-name><tp:taxon-name-part taxon-name-part-type="order">Anura</tp:taxon-name-part></tp:taxon-name>, <tp:taxon-name><tp:taxon-name-part taxon-name-part-type="family">Hylidae</tp:taxon-name-part></tp:taxon-name>).</article-title> <source>Arquivos do Museu Nacional</source> <volume>62</volume>: <fpage>505</fpage>–<lpage>512</lpage>.</mixed-citation></ref><ref id="B13"><mixed-citation xmlns:xlink="http://www.w3.org/1999/xlink" xlink:type="simple">
          <person-group><name name-style="western"><surname>Duellman</surname><given-names>WE</given-names></name></person-group> (<year>1978</year>) <article-title>The biology of an equatorial herpetofauna in Amazonian Ecuador.</article-title> <source>Miscellaneous Publications of the University of Kansas Museum of Natural History</source> <volume>65</volume>: <fpage>1</fpage>–<lpage>352</lpage>.</mixed-citation></ref><ref id="B33"><mixed-citation xmlns:xlink="http://www.w3.org/1999/xlink" xlink:type="simple">
          <person-group><name name-style="western"><surname>Hero</surname><given-names>JM</given-names></name><name name-style="western"><surname>Mijares-Urrutia</surname><given-names>A</given-names></name></person-group> (<year>1995</year>) <article-title>The tadpole of <italic><tp:taxon-name><tp:taxon-name-part taxon-name-part-type="genus">Scinax</tp:taxon-name-part> <tp:taxon-name-part taxon-name-part-type="species">rostrata</tp:taxon-name-part></tp:taxon-name></italic>.</article-title> <source>Journal of Herpetology</source> <volume>29</volume>(<issue>2</issue>): <fpage>307</fpage>–<lpage>311</lpage>. <ext-link xlink:type="simple" ext-link-type="doi" xlink:href="10.2307/1564575">https://doi.org/10.2307/1564575</ext-link></mixed-citation></ref><ref id="B18"><mixed-citation xmlns:xlink="http://www.w3.org/1999/xlink" xlink:type="simple">
          <person-group><name name-style="western"><surname>Duellman</surname><given-names>WE</given-names></name></person-group> (<year>2005</year>) <source>Cusco Amazonico – the lives of amphibians and reptiles in an Amazonian rainforest.</source> <publisher-name>Cornell University Press</publisher-name>, <publisher-loc>Ithaca, New York</publisher-loc>, <size units="page">488 pp</size>.</mixed-citation></ref><ref id="B30"><mixed-citation xmlns:xlink="http://www.w3.org/1999/xlink" xlink:type="simple">
          <person-group><name name-style="western"><surname>Gomes</surname><given-names>MDR</given-names></name><name name-style="western"><surname>Alves</surname><given-names>ACR</given-names></name><name name-style="western"><surname>Peixoto</surname><given-names>OL</given-names></name></person-group> (<year>2014</year>) <article-title>The tadpole of <italic><tp:taxon-name><tp:taxon-name-part taxon-name-part-type="genus">Scinax</tp:taxon-name-part> <tp:taxon-name-part taxon-name-part-type="species">nebulosus</tp:taxon-name-part></tp:taxon-name></italic> (<tp:taxon-name><tp:taxon-name-part taxon-name-part-type="class">Amphibia</tp:taxon-name-part></tp:taxon-name>, <tp:taxon-name><tp:taxon-name-part taxon-name-part-type="order">Anura</tp:taxon-name-part></tp:taxon-name>, <tp:taxon-name><tp:taxon-name-part taxon-name-part-type="family">Hylidae</tp:taxon-name-part></tp:taxon-name>). Iheringia.</article-title> <source>Série Zoologia</source> <volume>104</volume>(<issue>2</issue>): <fpage>184</fpage>–<lpage>188</lpage>. <ext-link xlink:type="simple" ext-link-type="doi" xlink:href="10.1590/1678-476620141042184188">https://doi.org/10.1590/1678-476620141042184188</ext-link></mixed-citation></ref><ref id="B26"><mixed-citation xmlns:xlink="http://www.w3.org/1999/xlink" xlink:type="simple">
          <person-group><name name-style="western"><surname>Fouquette</surname><given-names>MJ</given-names></name><name name-style="western"><surname>Pyburn</surname><given-names>WF</given-names></name></person-group> (<year>1972</year>) A new Colombian treefrog of the <italic><tp:taxon-name><tp:taxon-name-part taxon-name-part-type="genus">Hyla</tp:taxon-name-part> <tp:taxon-name-part taxon-name-part-type="species">rubra</tp:taxon-name-part></tp:taxon-name></italic> complex. Herpetologica 28: 176−181.</mixed-citation></ref><ref id="B15"><mixed-citation xmlns:xlink="http://www.w3.org/1999/xlink" xlink:type="simple">
          <person-group><name name-style="western"><surname>Duellman</surname><given-names>WE</given-names></name></person-group> (<year>1986</year>) Two new species of <italic><tp:taxon-name><tp:taxon-name-part taxon-name-part-type="genus">Ololygon</tp:taxon-name-part></tp:taxon-name></italic> (<tp:taxon-name><tp:taxon-name-part taxon-name-part-type="order">Anura</tp:taxon-name-part></tp:taxon-name>: <tp:taxon-name><tp:taxon-name-part taxon-name-part-type="family">Hylidae</tp:taxon-name-part></tp:taxon-name>) from the Venezuelan Guyana. Copeia 1986: 864−870. <ext-link xlink:type="simple" ext-link-type="doi" xlink:href="10.2307/1445281">https://doi.org/10.2307/1445281</ext-link></mixed-citation></ref><ref id="B53"><mixed-citation xmlns:xlink="http://www.w3.org/1999/xlink" xlink:type="simple">
          <person-group><name name-style="western"><surname>Pyburn</surname><given-names>WF</given-names></name></person-group> (<year>1993</year>) <article-title>A new species of dimorphic tree frog, genus <italic><tp:taxon-name><tp:taxon-name-part taxon-name-part-type="genus">Hyla</tp:taxon-name-part></tp:taxon-name></italic> (<tp:taxon-name><tp:taxon-name-part taxon-name-part-type="class">Amphibia</tp:taxon-name-part></tp:taxon-name>: <tp:taxon-name><tp:taxon-name-part taxon-name-part-type="order">Anura</tp:taxon-name-part></tp:taxon-name>: Hyldiae), from the Vaupés River of Colombia.</article-title> <source>Proceedings of the Biological Society of Washington</source> <volume>106</volume>: <fpage>46</fpage>–<lpage>50</lpage>.</mixed-citation></ref><ref id="B52"><mixed-citation xmlns:xlink="http://www.w3.org/1999/xlink" xlink:type="simple">
          <person-group><name name-style="western"><surname>Pyburn</surname><given-names>WF</given-names></name></person-group> (<year>1992</year>) A new tree frog of the genus <italic><tp:taxon-name><tp:taxon-name-part taxon-name-part-type="genus">Scinax</tp:taxon-name-part></tp:taxon-name></italic> from the Vaupes River of northwestern Brazil. The Texas Journal of Science 44: 405−411.</mixed-citation></ref><ref id="B50"><mixed-citation xmlns:xlink="http://www.w3.org/1999/xlink" xlink:type="simple">
          <person-group><name name-style="western"><surname>Pyburn</surname><given-names>WF</given-names></name><name name-style="western"><surname>Fouquette</surname><given-names>MJ</given-names></name></person-group> (<year>1971</year>) A new striped treefrog from Central Colombia. Journal of Herpetology 5: 97−101. <ext-link xlink:type="simple" ext-link-type="doi" xlink:href="10.2307/1562731">https://doi.org/10.2307/1562731</ext-link></mixed-citation></ref><ref id="B6"><mixed-citation xmlns:xlink="http://www.w3.org/1999/xlink" xlink:type="simple">
          <person-group><name name-style="western"><surname>Cei</surname><given-names>JM</given-names></name></person-group> (<year>1980</year>) Amphibians of Argentina. Monitore Zoologico Italiano, Monografia 2: 1−609.</mixed-citation></ref><ref id="B29"><mixed-citation xmlns:xlink="http://www.w3.org/1999/xlink" xlink:type="simple">
          <person-group><name name-style="western"><surname>Goin</surname><given-names>CJ</given-names></name></person-group> (<year>1966</year>) <article-title>Description of a new frog of the genus <italic><tp:taxon-name><tp:taxon-name-part taxon-name-part-type="genus">Hyla</tp:taxon-name-part></tp:taxon-name></italic> from Suriname.</article-title> <source>Zoologische Mededelingen, Leiden</source> <volume>41</volume>: <fpage>229</fpage>–<lpage>232</lpage>.</mixed-citation></ref><ref id="B14"><mixed-citation xmlns:xlink="http://www.w3.org/1999/xlink" xlink:type="simple">
          <person-group><name name-style="western"><surname>Duellman</surname><given-names>WE</given-names></name><name name-style="western"><surname>Pyles</surname><given-names>RA</given-names></name></person-group> (<year>1983</year>) Acoustic resource partitioning in anuran communities. Copeia 1983: 639−49. <ext-link xlink:type="simple" ext-link-type="doi" xlink:href="10.2307/1444328">https://doi.org/10.2307/1444328</ext-link></mixed-citation></ref><ref id="B8"><mixed-citation xmlns:xlink="http://www.w3.org/1999/xlink" xlink:type="simple">
          <person-group><name name-style="western"><surname>De la Riva</surname><given-names>I</given-names></name></person-group> (<year>1990</year>) <article-title>Una especie nueva de <italic><tp:taxon-name><tp:taxon-name-part taxon-name-part-type="genus">Ololygon</tp:taxon-name-part></tp:taxon-name></italic> (<tp:taxon-name><tp:taxon-name-part taxon-name-part-type="order">Anura</tp:taxon-name-part></tp:taxon-name>: <tp:taxon-name><tp:taxon-name-part taxon-name-part-type="family">Hylidae</tp:taxon-name-part></tp:taxon-name>) procedente de Bolivia.</article-title> <source>Revista Española de Herpetología</source> <volume>4</volume>: <fpage>81</fpage>–<lpage>86</lpage>.</mixed-citation></ref><ref id="B9"><mixed-citation xmlns:xlink="http://www.w3.org/1999/xlink" xlink:type="simple">
          <person-group><name name-style="western"><surname>De la Riva</surname><given-names>I</given-names></name><name name-style="western"><surname>Márquez</surname><given-names>R</given-names></name><name name-style="western"><surname>Bosch</surname><given-names>J</given-names></name></person-group> (<year>1994</year>) Advertisement calls of Bolivian species of <italic><tp:taxon-name><tp:taxon-name-part taxon-name-part-type="genus">Scinax</tp:taxon-name-part></tp:taxon-name></italic> (<tp:taxon-name><tp:taxon-name-part taxon-name-part-type="class">Amphibia</tp:taxon-name-part></tp:taxon-name>, <tp:taxon-name><tp:taxon-name-part taxon-name-part-type="order">Anura</tp:taxon-name-part></tp:taxon-name>, <tp:taxon-name><tp:taxon-name-part taxon-name-part-type="family">Hylidae</tp:taxon-name-part></tp:taxon-name>). Contributions to Zoology 64: 75−85.</mixed-citation></ref><ref id="B17"><mixed-citation xmlns:xlink="http://www.w3.org/1999/xlink" xlink:type="simple">
          <person-group><name name-style="western"><surname>Duellman</surname><given-names>WE</given-names></name><name name-style="western"><surname>Wiens</surname><given-names>JJ</given-names></name></person-group> (<year>1993</year>) Hylid frogs of the genus <italic><tp:taxon-name><tp:taxon-name-part taxon-name-part-type="genus">Scinax</tp:taxon-name-part></tp:taxon-name></italic> Wagler, 1830, in Amazonian Ecuador and Peru. Occasional Paper of the Museum of Natural History, University of Kansas 153: 1−57.</mixed-citation></ref><ref id="B46"><mixed-citation xmlns:xlink="http://www.w3.org/1999/xlink" xlink:type="simple">
          <person-group><name name-style="western"><surname>Moravec</surname><given-names>J</given-names></name><name name-style="western"><surname>Tuanama</surname><given-names>IA</given-names></name><name name-style="western"><surname>Pérez-Peña</surname><given-names>PE</given-names></name><name name-style="western"><surname>Lehr</surname><given-names>E</given-names></name></person-group> (<year>2009</year>) <article-title>A new species of <italic><tp:taxon-name><tp:taxon-name-part taxon-name-part-type="genus">Scinax</tp:taxon-name-part></tp:taxon-name></italic> (<tp:taxon-name><tp:taxon-name-part taxon-name-part-type="order">Anura</tp:taxon-name-part></tp:taxon-name>: <tp:taxon-name><tp:taxon-name-part taxon-name-part-type="family">Hylidae</tp:taxon-name-part></tp:taxon-name>) from the area of Iquitos, Amazonian Peru.</article-title> <source>South American Journal of Herpetology</source> <volume>4</volume>: <fpage>9</fpage>–<lpage>16</lpage>. <ext-link xlink:type="simple" ext-link-type="doi" xlink:href="10.2994/057.004.0102">https://doi.org/10.2994/057.004.0102</ext-link></mixed-citation></ref><ref id="B42"><mixed-citation xmlns:xlink="http://www.w3.org/1999/xlink" xlink:type="simple">
          <person-group><name name-style="western"><surname>Lutz</surname><given-names>B</given-names></name></person-group> (<year>1973</year>) <source>Brazilian species of <italic><tp:taxon-name><tp:taxon-name-part taxon-name-part-type="genus">Hyla</tp:taxon-name-part></tp:taxon-name></italic>.</source> <publisher-name>University of Texas Press</publisher-name>, <publisher-loc>Austin</publisher-loc>, <size units="page">260 pp</size>.</mixed-citation></ref><ref id="B11"><mixed-citation xmlns:xlink="http://www.w3.org/1999/xlink" xlink:type="simple">
          <person-group><name name-style="western"><surname>Duellman</surname><given-names>WE</given-names></name></person-group> (<year>1971</year>) <article-title>The Identities of Some Ecuadorian Hylid Frogs.</article-title> <source>Herpetologica</source> <volume>27</volume>(<issue>2</issue>): <fpage>212</fpage>–<lpage>227</lpage>.</mixed-citation></ref><ref id="B35"><mixed-citation xmlns:xlink="http://www.w3.org/1999/xlink" xlink:type="simple">
          <institution xlink:type="simple">IUCN</institution> (<year>2016</year>) The IUCN Red List of Threatened Species. Version 2016-3. <ext-link xlink:type="simple" ext-link-type="uri" xlink:href="http://www.iucnredlist.org">http://www.iucnredlist.org</ext-link> [Downloaded on 13 May 2016]</mixed-citation></ref><ref id="B23"><mixed-citation xmlns:xlink="http://www.w3.org/1999/xlink" xlink:type="simple">
          <person-group><name name-style="western"><surname>Fearnside</surname><given-names>PM</given-names></name><name name-style="western"><surname>Graça</surname><given-names>PMLA</given-names></name></person-group> (<year>2006</year>) BR-319: Brazil’s Manaus-Porto Velho Highway and the potential impact of linking the arc of deforestation to central Amazonia. Environmental Management 38: 705−716. <ext-link xlink:type="simple" ext-link-type="doi" xlink:href="10.1007/s00267-005-0295-y">https://doi.org/10.1007/s00267-005-0295-y</ext-link></mixed-citation></ref><ref id="B44"><mixed-citation xmlns:xlink="http://www.w3.org/1999/xlink" xlink:type="simple">
          <person-group><name name-style="western"><surname>Maldonado</surname><given-names>FD</given-names></name><name name-style="western"><surname>Keizer</surname><given-names>EWH</given-names></name><name name-style="western"><surname>Graça</surname><given-names>PMLA</given-names></name><name name-style="western"><surname>Fearnside</surname><given-names>PM</given-names></name><name name-style="western"><surname>Vitel</surname><given-names>CS</given-names></name></person-group> (<year>2012</year>) <article-title>Previsão temporal da distribuição espacial do desmatamento no interflúvio Purus-Madeira até o ano 2050.</article-title> In: <person-group><name name-style="western"><surname>Sousa-Junior</surname><given-names>WC</given-names></name><name name-style="western"><surname>Waichman</surname><given-names>AV</given-names></name><name name-style="western"><surname>Sinisgalli</surname><given-names>PAA</given-names></name><name name-style="western"><surname>Angelis</surname><given-names>CF</given-names></name><name name-style="western"><surname>Romeiro</surname><given-names>AR</given-names></name></person-group> (<role>Eds</role>) <issue-title>Rio Purus: Água, Território e Sociedade na Amazônia Sul-Ocidental.</issue-title> <source>LibriMundi Press, Quito</source>, <fpage>183</fpage>–<lpage>196</lpage>.</mixed-citation></ref></ref-list></tp:taxon-treatment>
